# Supplementary material for: 2-Methyl-N-(4-methyl­benzo­yl)benzene­sulfonamide
Source: Acta Crystallogr Sect E Struct Rep Online. 2010 Mar 6;66(Pt 4):o747. doi: 10.1107/S1600536810007440 (PMC2984015; doi:10.1107/S1600536810007440)
Supplement: Supplementary file 1 [file e-66-0o747-sup1.cif]

##############################################################################
###                                                                        ###
###        Electronic paper (Acta Crystallographica Section E)             ###
###                                                                        ###
##############################################################################
#                                                                            #
# This CIF contains the data in a paper accepted for publication in Acta     #
# Crystallographica Section E. It conforms to the requirements of Notes      #
# for Authors for Section E, and has been peer reviewed under the auspices   #
# of the IUCr Commission on Journals.                                        #
#                                                                            #
# Full details of the Crystallographic Information File format               #
# are given in the paper "The Crystallographic Information File (CIF):       #
# a New Standard Archive File for Crystallography" by S. R. Hall, F. H.      #
# Allen and I. D. Brown [Acta Cryst. (1991), A47, 655-685].                  #
#                                                                            #
# The current version of the core CIF dictionary is obtainable from          #
# ftp://ftp.iucr.org/pub/cif_core.dic. The current version number is 2.4.    #
#                                                                            #
# Software is freely available for graphical display of the structure(s) in  #
# this CIF.  For information consult the CIF home page http://www.iucr.org/  #
# cif/home.html                                                              #
#                                                                            #
# This file may be used for bona fide research purposes within the           #
# scientific community so long as proper attribution is given to the journal # 
# article from which it was obtained.                                        #
#                                                                            #
##############################################################################
                                             
data_I
_audit_creation_method     SHELXL-97
_chemical_name_systematic
;
2-Methyl-<i>N</i>-(4-methylbenzoyl)benzenesulfonamide
;
_chemical_name_common     ?
_chemical_formula_moiety     'C15 H15 N O3 S'
_chemical_formula_sum     'C15 H15 N O3 S'
_chemical_formula_iupac     'C15 H15 N O3 S'
_chemical_formula_weight     289.34
_chemical_melting_point     ?
_symmetry_cell_setting     triclinic
_symmetry_space_group_name_H-M     'P -1'
_symmetry_space_group_name_HALL     '-P 1'
loop_
    _symmetry_equiv_pos_as_xyz
    'x, y, z'
    '-x, -y, -z'
_cell_length_a     10.9085(8)
_cell_length_b     12.1392(9)
_cell_length_c     12.3140(9)
_cell_angle_alpha     118.846(8)
_cell_angle_beta     95.965(6)
_cell_angle_gamma     90.136(6)
_cell_volume     1417.98(18)
_cell_formula_units_Z     4
_cell_measurement_reflns_used     5092
_cell_measurement_theta_min     2.51
_cell_measurement_theta_max     27.92
_cell_measurement_temperature     299(2)
_exptl_crystal_description     plate
_exptl_crystal_colour     colourless
_exptl_crystal_size_max     0.48
_exptl_crystal_size_mid     0.44
_exptl_crystal_size_min     0.12
_exptl_crystal_density_diffrn     1.355
_exptl_crystal_density_meas     ?
_exptl_crystal_density_method     'not measured'
_exptl_crystal_F_000     608
_exptl_absorpt_coefficient_mu     0.234
_exptl_absorpt_correction_type     multi-scan
_exptl_absorpt_process_details
;
(CrysAlis RED; Oxford Diffraction, 2009)
;
_exptl_absorpt_correction_T_min     0.8958
_exptl_absorpt_correction_T_max     0.9724
_exptl_special_details
;
;
_diffrn_ambient_temperature     299(2)
_diffrn_radiation_type     MoK\a
_diffrn_radiation_wavelength     0.71073
_diffrn_radiation_source     'fine-focus sealed tube'
_diffrn_radiation_monochromator     graphite
_diffrn_measurement_device_type
;
Oxford Diffraction Xcalibur diffractometer
with a Sapphire CCD Detector
;
_diffrn_measurement_method
;
Rotation method data acquisition using omega and phi scans
;
_diffrn_detector_area_resol_mean     ?
_diffrn_reflns_number     9669
_diffrn_reflns_av_R_equivalents     0.0127
_diffrn_reflns_av_sigmaI/netI     0.0161
_diffrn_reflns_theta_min     2.51
_diffrn_reflns_theta_max     25.35
_diffrn_reflns_theta_full     25.35
_diffrn_measured_fraction_theta_max     0.992
_diffrn_measured_fraction_theta_full     0.992
_diffrn_reflns_limit_h_min     -10
_diffrn_reflns_limit_h_max     13
_diffrn_reflns_limit_k_min     -14
_diffrn_reflns_limit_k_max     14
_diffrn_reflns_limit_l_min     -14
_diffrn_reflns_limit_l_max     14
_diffrn_standards_number     ?
_diffrn_standards_interval_count     ?
_diffrn_standards_interval_time     ?
_diffrn_standards_decay_%     0
_refine_special_details
;
Refinement of <i>F</i>^2^ against ALL reflections. The weighted <i>R</i>-factor
wR and goodness of fit <i>S</i> are based on <i>F</i>^2^, conventional
<i>R</i>-factors <i>R</i> are based on <i>F</i>, with <i>F</i> set to zero for
negative <i>F</i>^2^. The threshold expression of <i>F</i>^2^ >
\s(<i>F</i>^2^) is used only for calculating <i>R</i>-factors(gt) etc. and is
not relevant to the choice of reflections for refinement. <i>R</i>-factors
based on <i>F</i>^2^ are statistically about twice as large as those based on
<i>F</i>, and <i>R</i>- factors based on ALL data will be even larger.
;
_reflns_number_total     5139
_reflns_number_gt     4302
_reflns_threshold_expression     I>2sigma(I)
_refine_ls_structure_factor_coef     Fsqd
_refine_ls_matrix_type     full
_refine_ls_R_factor_all     0.0469
_refine_ls_R_factor_gt     0.0373
_refine_ls_wR_factor_gt     0.0981
_refine_ls_wR_factor_ref     0.1047
_refine_ls_goodness_of_fit_ref     1.051
_refine_ls_restrained_S_all     1.052
_refine_ls_number_reflns     5139
_refine_ls_number_parameters     371
_refine_ls_number_restraints     2
_refine_ls_hydrogen_treatment     mixed
_refine_ls_weighting_scheme     calc
_refine_ls_weighting_details
         'calc w=1/[\s^2^(Fo^2^)+(0.0505P)^2^+0.5865P] where P=(Fo^2^+2Fc^2^)/3'
_atom_sites_solution_hydrogens     geom
_atom_sites_solution_primary     direct
_atom_sites_solution_secondary     difmap
_refine_ls_shift/su_max     0.020
_refine_ls_shift/su_mean     0.000
_refine_diff_density_max     0.316
_refine_diff_density_min     -0.338
_refine_ls_extinction_method     none
_refine_ls_extinction_coef     ?
loop_
    _atom_type_symbol
    _atom_type_description
    _atom_type_scat_dispersion_real
    _atom_type_scat_dispersion_imag
    _atom_type_scat_source
    'C' 'C' 0.0033 0.0016
                         'International Tables Vol C Tables 4.2.6.8 and 6.1.1.4'
    'H' 'H' 0.0000 0.0000
                         'International Tables Vol C Tables 4.2.6.8 and 6.1.1.4'
    'N' 'N' 0.0061 0.0033
                         'International Tables Vol C Tables 4.2.6.8 and 6.1.1.4'
    'O' 'O' 0.0106 0.0060
                         'International Tables Vol C Tables 4.2.6.8 and 6.1.1.4'
    'S' 'S' 0.1246 0.1234
                         'International Tables Vol C Tables 4.2.6.8 and 6.1.1.4'
_computing_data_collection
;
CrysAlis CCD (Oxford Diffraction, 2009)
;
_computing_cell_refinement
;
CrysAlis RED (Oxford Diffraction, 2009)
;
_computing_data_reduction
;
CrysAlis RED (Oxford Diffraction, 2009)
;
_computing_structure_solution     'SHELXS97 (Sheldrick, 2008)'
_computing_structure_refinement     'SHELXL97 (Sheldrick, 2008)'
_computing_molecular_graphics     'PLATON (Spek, 2009)'
_computing_publication_material     'SHELXL97 (Sheldrick, 2008)'
loop_
    _atom_site_type_symbol
    _atom_site_label
    _atom_site_fract_x
    _atom_site_fract_y
    _atom_site_fract_z
    _atom_site_U_iso_or_equiv
    _atom_site_adp_type
    _atom_site_calc_flag
    _atom_site_refinement_flags
    _atom_site_occupancy
    _atom_site_disorder_assembly
    _atom_site_disorder_group
    S S1 0.26147(4) 0.15226(4) 0.32500(4) 0.03838(13) Uani d . 1 . .
    O O1 0.18593(13) 0.11786(14) 0.39241(14) 0.0545(4) Uani d . 1 . .
    O O2 0.29413(13) 0.05502(12) 0.20811(12) 0.0494(4) Uani d . 1 . .
    O O3 0.19313(14) 0.40481(14) 0.48858(12) 0.0534(4) Uani d . 1 . .
    N N1 0.19457(15) 0.25319(14) 0.28899(14) 0.0391(4) Uani d D 1 . .
    H H1N 0.1743(19) 0.2237(19) 0.2135(15) 0.047 Uiso d D 1 . .
    C C1 0.39707(17) 0.23373(17) 0.42492(17) 0.0390(4) Uani d . 1 . .
    C C2 0.49086(19) 0.2806(2) 0.38683(19) 0.0498(5) Uani d . 1 . .
    C C3 0.5950(2) 0.3360(2) 0.4727(2) 0.0669(7) Uani d . 1 . .
    H H3 0.6600 0.3679 0.4507 0.080 Uiso calc R 1 . .
    C C4 0.6055(2) 0.3455(3) 0.5890(2) 0.0717(7) Uani d . 1 . .
    H H4 0.6770 0.3829 0.6439 0.086 Uiso calc R 1 . .
    C C5 0.5115(2) 0.3006(2) 0.6245(2) 0.0653(6) Uani d . 1 . .
    H H5 0.5187 0.3074 0.7035 0.078 Uiso calc R 1 . .
    C C6 0.4062(2) 0.2453(2) 0.54305(18) 0.0487(5) Uani d . 1 . .
    H H6 0.3412 0.2157 0.5671 0.058 Uiso calc R 1 . .
    C C7 0.16838(17) 0.37305(17) 0.37906(16) 0.0381(4) Uani d . 1 . .
    C C8 0.11559(17) 0.45739(16) 0.33317(16) 0.0374(4) Uani d . 1 . .
    C C9 0.07548(18) 0.57174(18) 0.42108(19) 0.0453(5) Uani d . 1 . .
    H H9 0.0799 0.5910 0.5043 0.054 Uiso calc R 1 . .
    C C10 0.0294(2) 0.65630(18) 0.3854(2) 0.0524(5) Uani d . 1 . .
    H H10 0.0013 0.7314 0.4448 0.063 Uiso calc R 1 . .
    C C11 0.0240(2) 0.63239(19) 0.2635(2) 0.0528(5) Uani d . 1 . .
    C C12 0.0645(2) 0.5187(2) 0.1765(2) 0.0560(6) Uani d . 1 . .
    H H12 0.0623 0.5010 0.0939 0.067 Uiso calc R 1 . .
    C C13 0.1078(2) 0.43154(18) 0.20990(18) 0.0468(5) Uani d . 1 . .
    H H13 0.1321 0.3548 0.1494 0.056 Uiso calc R 1 . .
    C C14 0.4853(3) 0.2737(3) 0.2615(2) 0.0750(8) Uani d . 1 . .
    H H14A 0.4184 0.3208 0.2521 0.090 Uiso calc R 1 . .
    H H14B 0.4724 0.1874 0.1971 0.090 Uiso calc R 1 . .
    H H14C 0.5616 0.3086 0.2552 0.090 Uiso calc R 1 . .
    C C15 -0.0234(3) 0.7268(2) 0.2253(3) 0.0799(8) Uani d . 1 . .
    H H15A 0.0410 0.7900 0.2455 0.096 Uiso calc R 1 . .
    H H15B -0.0925 0.7657 0.2690 0.096 Uiso calc R 1 . .
    H H15C -0.0489 0.6846 0.1369 0.096 Uiso calc R 1 . .
    S S2 0.86754(5) -0.02893(4) 0.09718(4) 0.03994(14) Uani d . 1 . .
    O O4 0.82660(15) -0.14503(12) -0.01285(12) 0.0534(4) Uani d . 1 . .
    O O5 0.99533(14) -0.00545(16) 0.13898(14) 0.0603(4) Uani d . 1 . .
    O O6 0.87360(17) 0.24170(13) 0.25506(13) 0.0618(4) Uani d . 1 . .
    N N2 0.81576(16) 0.07925(14) 0.06276(14) 0.0394(4) Uani d D 1 . .
    H H2N 0.7862(19) 0.0503(19) -0.0110(15) 0.047 Uiso d D 1 . .
    C C16 0.78770(19) -0.01250(16) 0.22121(16) 0.0394(4) Uani d . 1 . .
    C C17 0.6610(2) -0.04204(19) 0.2040(2) 0.0492(5) Uani d . 1 . .
    C C18 0.6095(3) -0.0268(2) 0.3090(3) 0.0672(7) Uani d . 1 . .
    H H18 0.5252 -0.0448 0.3021 0.081 Uiso calc R 1 . .
    C C19 0.6791(3) 0.0136(2) 0.4219(2) 0.0740(8) Uani d . 1 . .
    H H19 0.6416 0.0225 0.4899 0.089 Uiso calc R 1 . .
    C C20 0.8024(3) 0.0410(2) 0.4359(2) 0.0670(7) Uani d . 1 . .
    H H20 0.8491 0.0672 0.5128 0.080 Uiso calc R 1 . .
    C C21 0.8582(2) 0.02962(18) 0.33558(18) 0.0504(5) Uani d . 1 . .
    H H21 0.9422 0.0501 0.3448 0.060 Uiso calc R 1 . .
    C C22 0.82979(18) 0.20707(17) 0.14844(17) 0.0410(4) Uani d . 1 . .
    C C23 0.78477(18) 0.29425(17) 0.10290(17) 0.0398(4) Uani d . 1 . .
    C C24 0.7648(2) 0.41595(19) 0.1922(2) 0.0531(5) Uani d . 1 . .
    H H24 0.7803 0.4398 0.2766 0.064 Uiso calc R 1 . .
    C C25 0.7219(2) 0.5015(2) 0.1563(2) 0.0610(6) Uani d . 1 . .
    H H25 0.7076 0.5823 0.2173 0.073 Uiso calc R 1 . .
    C C26 0.6995(2) 0.4704(2) 0.0320(2) 0.0567(6) Uani d . 1 . .
    C C27 0.7227(2) 0.3500(2) -0.0563(2) 0.0609(6) Uani d . 1 . .
    H H27 0.7106 0.3276 -0.1404 0.073 Uiso calc R 1 . .
    C C28 0.7637(2) 0.26236(19) -0.02221(19) 0.0513(5) Uani d . 1 . .
    H H28 0.7772 0.1814 -0.0834 0.062 Uiso calc R 1 . .
    C C29 0.5796(2) -0.0874(3) 0.0826(2) 0.0685(7) Uani d . 1 . .
    H H29A 0.5912 -0.0308 0.0502 0.082 Uiso calc R 1 . .
    H H29B 0.4949 -0.0901 0.0962 0.082 Uiso calc R 1 . .
    H H29C 0.6008 -0.1702 0.0238 0.082 Uiso calc R 1 . .
    C C30 0.6541(3) 0.5661(3) -0.0056(3) 0.0815(8) Uani d . 1 . .
    H H30A 0.5804 0.5998 0.0317 0.098 Uiso calc R 1 . .
    H H30B 0.6365 0.5262 -0.0949 0.098 Uiso calc R 1 . .
    H H30C 0.7166 0.6331 0.0225 0.098 Uiso calc R 1 . .
loop_
    _atom_site_aniso_label
    _atom_site_aniso_U_11
    _atom_site_aniso_U_22
    _atom_site_aniso_U_33
    _atom_site_aniso_U_12
    _atom_site_aniso_U_13
    _atom_site_aniso_U_23
    S1 0.0424(3) 0.0321(2) 0.0363(2) -0.00049(18) -0.00347(19) 0.01476(19)
    O1 0.0526(9) 0.0604(9) 0.0576(9) -0.0133(7) -0.0069(7) 0.0368(8)
    O2 0.0572(9) 0.0328(7) 0.0423(7) 0.0068(6) -0.0058(6) 0.0078(6)
    O3 0.0694(10) 0.0543(9) 0.0313(7) 0.0173(7) 0.0115(6) 0.0156(6)
    N1 0.0493(9) 0.0338(8) 0.0276(8) 0.0066(7) -0.0003(7) 0.0106(7)
    C1 0.0397(10) 0.0329(9) 0.0374(10) 0.0011(7) -0.0001(8) 0.0123(8)
    C2 0.0490(12) 0.0469(11) 0.0472(11) -0.0026(9) 0.0048(9) 0.0182(9)
    C3 0.0514(13) 0.0710(16) 0.0677(16) -0.0165(12) -0.0002(11) 0.0269(13)
    C4 0.0541(14) 0.0795(17) 0.0605(15) -0.0170(12) -0.0168(12) 0.0221(13)
    C5 0.0617(15) 0.0782(17) 0.0444(12) -0.0048(12) -0.0100(11) 0.0238(12)
    C6 0.0490(12) 0.0526(12) 0.0400(11) -0.0006(9) -0.0003(9) 0.0201(9)
    C7 0.0394(10) 0.0374(10) 0.0324(10) 0.0041(8) 0.0083(8) 0.0121(8)
    C8 0.0383(10) 0.0315(9) 0.0358(9) 0.0022(7) 0.0060(7) 0.0108(8)
    C9 0.0480(11) 0.0370(10) 0.0410(10) 0.0031(8) 0.0119(9) 0.0099(8)
    C10 0.0547(12) 0.0299(10) 0.0612(14) 0.0085(9) 0.0158(10) 0.0113(9)
    C11 0.0576(13) 0.0351(10) 0.0616(14) 0.0066(9) 0.0018(10) 0.0213(10)
    C12 0.0790(16) 0.0432(11) 0.0425(11) 0.0102(11) 0.0011(11) 0.0192(9)
    C13 0.0642(13) 0.0321(10) 0.0360(10) 0.0107(9) 0.0056(9) 0.0100(8)
    C14 0.0736(17) 0.093(2) 0.0635(16) -0.0173(15) 0.0087(13) 0.0424(15)
    C15 0.099(2) 0.0528(14) 0.089(2) 0.0193(14) 0.0012(16) 0.0377(14)
    S2 0.0519(3) 0.0363(2) 0.0295(2) 0.0112(2) 0.00847(19) 0.01357(19)
    O4 0.0870(11) 0.0333(7) 0.0325(7) 0.0155(7) 0.0102(7) 0.0095(6)
    O5 0.0500(9) 0.0811(11) 0.0515(9) 0.0161(8) 0.0107(7) 0.0325(8)
    O6 0.1017(13) 0.0407(8) 0.0329(8) -0.0081(8) -0.0062(8) 0.0127(6)
    N2 0.0574(10) 0.0313(8) 0.0256(7) 0.0011(7) 0.0023(7) 0.0112(6)
    C16 0.0574(12) 0.0287(9) 0.0347(9) 0.0100(8) 0.0114(8) 0.0164(8)
    C17 0.0594(13) 0.0407(11) 0.0552(12) 0.0117(9) 0.0148(10) 0.0277(10)
    C18 0.0759(17) 0.0620(15) 0.0802(18) 0.0143(12) 0.0339(14) 0.0427(14)
    C19 0.117(2) 0.0593(15) 0.0607(16) 0.0138(15) 0.0431(16) 0.0346(13)
    C20 0.113(2) 0.0522(13) 0.0367(12) 0.0010(14) 0.0115(13) 0.0217(10)
    C21 0.0743(15) 0.0393(10) 0.0363(10) 0.0023(10) 0.0055(10) 0.0176(9)
    C22 0.0527(11) 0.0329(9) 0.0318(10) -0.0041(8) 0.0071(8) 0.0110(8)
    C23 0.0464(11) 0.0326(9) 0.0383(10) -0.0030(8) 0.0080(8) 0.0151(8)
    C24 0.0708(14) 0.0391(11) 0.0442(11) 0.0037(10) 0.0172(10) 0.0141(9)
    C25 0.0727(16) 0.0378(11) 0.0713(16) 0.0128(10) 0.0285(13) 0.0216(11)
    C26 0.0493(12) 0.0495(12) 0.0794(16) 0.0028(10) 0.0068(11) 0.0377(12)
    C27 0.0815(17) 0.0501(13) 0.0525(13) -0.0046(11) -0.0090(12) 0.0293(11)
    C28 0.0741(15) 0.0347(10) 0.0398(11) -0.0019(10) -0.0001(10) 0.0153(9)
    C29 0.0557(14) 0.0772(17) 0.0816(18) 0.0049(12) 0.0001(12) 0.0473(15)
    C30 0.0750(18) 0.0709(17) 0.119(2) 0.0144(14) 0.0097(16) 0.0620(18)
_geom_special_details
;
All esds (except the esd in the dihedral angle between two l.s. planes) are
estimated using the full covariance matrix. The cell esds are taken into
account individually in the estimation of esds in distances, angles and
torsion angles; correlations between esds in cell parameters are only used
when they are defined by crystal symmetry. An approximate (isotropic)
treatment of cell esds is used for estimating esds involving l.s. planes.
;
loop_
    _geom_bond_atom_site_label_1
    _geom_bond_atom_site_label_2
    _geom_bond_site_symmetry_2
    _geom_bond_distance
    _geom_bond_publ_flag
    S1 O1 . 1.4204(15) ?
    S1 O2 . 1.4357(14) ?
    S1 N1 . 1.6407(16) ?
    S1 C1 . 1.7665(18) ?
    O3 C7 . 1.209(2) ?
    N1 C7 . 1.393(2) ?
    N1 H1N . 0.823(15) ?
    C1 C6 . 1.385(3) ?
    C1 C2 . 1.394(3) ?
    C2 C3 . 1.386(3) ?
    C2 C14 . 1.500(3) ?
    C3 C4 . 1.372(4) ?
    C3 H3 . 0.9300 ?
    C4 C5 . 1.364(4) ?
    C4 H4 . 0.9300 ?
    C5 C6 . 1.372(3) ?
    C5 H5 . 0.9300 ?
    C6 H6 . 0.9300 ?
    C7 C8 . 1.481(3) ?
    C8 C13 . 1.387(3) ?
    C8 C9 . 1.393(2) ?
    C9 C10 . 1.375(3) ?
    C9 H9 . 0.9300 ?
    C10 C11 . 1.379(3) ?
    C10 H10 . 0.9300 ?
    C11 C12 . 1.386(3) ?
    C11 C15 . 1.508(3) ?
    C12 C13 . 1.376(3) ?
    C12 H12 . 0.9300 ?
    C13 H13 . 0.9300 ?
    C14 H14A . 0.9600 ?
    C14 H14B . 0.9600 ?
    C14 H14C . 0.9600 ?
    C15 H15A . 0.9600 ?
    C15 H15B . 0.9600 ?
    C15 H15C . 0.9600 ?
    S2 O5 . 1.4131(16) ?
    S2 O4 . 1.4318(14) ?
    S2 N2 . 1.6474(16) ?
    S2 C16 . 1.7648(18) ?
    O6 C22 . 1.210(2) ?
    N2 C22 . 1.389(2) ?
    N2 H2N . 0.826(15) ?
    C16 C21 . 1.384(3) ?
    C16 C17 . 1.395(3) ?
    C17 C18 . 1.395(3) ?
    C17 C29 . 1.501(3) ?
    C18 C19 . 1.368(4) ?
    C18 H18 . 0.9300 ?
    C19 C20 . 1.358(4) ?
    C19 H19 . 0.9300 ?
    C20 C21 . 1.381(3) ?
    C20 H20 . 0.9300 ?
    C21 H21 . 0.9300 ?
    C22 C23 . 1.481(3) ?
    C23 C24 . 1.387(3) ?
    C23 C28 . 1.388(3) ?
    C24 C25 . 1.376(3) ?
    C24 H24 . 0.9300 ?
    C25 C26 . 1.382(3) ?
    C25 H25 . 0.9300 ?
    C26 C27 . 1.381(3) ?
    C26 C30 . 1.511(3) ?
    C27 C28 . 1.379(3) ?
    C27 H27 . 0.9300 ?
    C28 H28 . 0.9300 ?
    C29 H29A . 0.9600 ?
    C29 H29B . 0.9600 ?
    C29 H29C . 0.9600 ?
    C30 H30A . 0.9600 ?
    C30 H30B . 0.9600 ?
    C30 H30C . 0.9600 ?
loop_
    _geom_angle_atom_site_label_1
    _geom_angle_atom_site_label_2
    _geom_angle_atom_site_label_3
    _geom_angle_site_symmetry_1
    _geom_angle_site_symmetry_3
    _geom_angle
    _geom_angle_publ_flag
    O1 S1 O2 . . 118.37(9) ?
    O1 S1 N1 . . 110.91(9) ?
    O2 S1 N1 . . 103.89(8) ?
    O1 S1 C1 . . 108.05(9) ?
    O2 S1 C1 . . 109.46(9) ?
    N1 S1 C1 . . 105.41(8) ?
    C7 N1 S1 . . 122.55(13) ?
    C7 N1 H1N . . 124.3(15) ?
    S1 N1 H1N . . 113.0(15) ?
    C6 C1 C2 . . 121.80(18) ?
    C6 C1 S1 . . 115.72(15) ?
    C2 C1 S1 . . 122.45(15) ?
    C3 C2 C1 . . 116.1(2) ?
    C3 C2 C14 . . 119.5(2) ?
    C1 C2 C14 . . 124.38(19) ?
    C4 C3 C2 . . 122.3(2) ?
    C4 C3 H3 . . 118.9 ?
    C2 C3 H3 . . 118.9 ?
    C5 C4 C3 . . 120.4(2) ?
    C5 C4 H4 . . 119.8 ?
    C3 C4 H4 . . 119.8 ?
    C4 C5 C6 . . 119.6(2) ?
    C4 C5 H5 . . 120.2 ?
    C6 C5 H5 . . 120.2 ?
    C5 C6 C1 . . 119.8(2) ?
    C5 C6 H6 . . 120.1 ?
    C1 C6 H6 . . 120.1 ?
    O3 C7 N1 . . 119.72(17) ?
    O3 C7 C8 . . 123.46(16) ?
    N1 C7 C8 . . 116.76(15) ?
    C13 C8 C9 . . 118.46(18) ?
    C13 C8 C7 . . 124.17(16) ?
    C9 C8 C7 . . 117.33(17) ?
    C10 C9 C8 . . 120.27(19) ?
    C10 C9 H9 . . 119.9 ?
    C8 C9 H9 . . 119.9 ?
    C9 C10 C11 . . 121.55(18) ?
    C9 C10 H10 . . 119.2 ?
    C11 C10 H10 . . 119.2 ?
    C10 C11 C12 . . 117.92(19) ?
    C10 C11 C15 . . 121.4(2) ?
    C12 C11 C15 . . 120.6(2) ?
    C13 C12 C11 . . 121.3(2) ?
    C13 C12 H12 . . 119.3 ?
    C11 C12 H12 . . 119.3 ?
    C12 C13 C8 . . 120.41(18) ?
    C12 C13 H13 . . 119.8 ?
    C8 C13 H13 . . 119.8 ?
    C2 C14 H14A . . 109.5 ?
    C2 C14 H14B . . 109.5 ?
    H14A C14 H14B . . 109.5 ?
    C2 C14 H14C . . 109.5 ?
    H14A C14 H14C . . 109.5 ?
    H14B C14 H14C . . 109.5 ?
    C11 C15 H15A . . 109.5 ?
    C11 C15 H15B . . 109.5 ?
    H15A C15 H15B . . 109.5 ?
    C11 C15 H15C . . 109.5 ?
    H15A C15 H15C . . 109.5 ?
    H15B C15 H15C . . 109.5 ?
    O5 S2 O4 . . 118.33(9) ?
    O5 S2 N2 . . 110.40(9) ?
    O4 S2 N2 . . 103.58(8) ?
    O5 S2 C16 . . 108.84(9) ?
    O4 S2 C16 . . 109.58(9) ?
    N2 S2 C16 . . 105.28(8) ?
    C22 N2 S2 . . 122.31(13) ?
    C22 N2 H2N . . 124.1(15) ?
    S2 N2 H2N . . 113.5(15) ?
    C21 C16 C17 . . 122.16(19) ?
    C21 C16 S2 . . 116.18(16) ?
    C17 C16 S2 . . 121.65(15) ?
    C18 C17 C16 . . 116.0(2) ?
    C18 C17 C29 . . 119.4(2) ?
    C16 C17 C29 . . 124.64(19) ?
    C19 C18 C17 . . 122.0(3) ?
    C19 C18 H18 . . 119.0 ?
    C17 C18 H18 . . 119.0 ?
    C20 C19 C18 . . 120.8(2) ?
    C20 C19 H19 . . 119.6 ?
    C18 C19 H19 . . 119.6 ?
    C19 C20 C21 . . 119.8(2) ?
    C19 C20 H20 . . 120.1 ?
    C21 C20 H20 . . 120.1 ?
    C20 C21 C16 . . 119.3(2) ?
    C20 C21 H21 . . 120.4 ?
    C16 C21 H21 . . 120.4 ?
    O6 C22 N2 . . 119.92(17) ?
    O6 C22 C23 . . 123.46(17) ?
    N2 C22 C23 . . 116.58(16) ?
    C24 C23 C28 . . 118.56(19) ?
    C24 C23 C22 . . 117.17(17) ?
    C28 C23 C22 . . 124.26(17) ?
    C25 C24 C23 . . 120.2(2) ?
    C25 C24 H24 . . 119.9 ?
    C23 C24 H24 . . 119.9 ?
    C24 C25 C26 . . 121.7(2) ?
    C24 C25 H25 . . 119.1 ?
    C26 C25 H25 . . 119.1 ?
    C27 C26 C25 . . 117.7(2) ?
    C27 C26 C30 . . 121.3(2) ?
    C25 C26 C30 . . 121.0(2) ?
    C28 C27 C26 . . 121.4(2) ?
    C28 C27 H27 . . 119.3 ?
    C26 C27 H27 . . 119.3 ?
    C27 C28 C23 . . 120.39(19) ?
    C27 C28 H28 . . 119.8 ?
    C23 C28 H28 . . 119.8 ?
    C17 C29 H29A . . 109.5 ?
    C17 C29 H29B . . 109.5 ?
    H29A C29 H29B . . 109.5 ?
    C17 C29 H29C . . 109.5 ?
    H29A C29 H29C . . 109.5 ?
    H29B C29 H29C . . 109.5 ?
    C26 C30 H30A . . 109.5 ?
    C26 C30 H30B . . 109.5 ?
    H30A C30 H30B . . 109.5 ?
    C26 C30 H30C . . 109.5 ?
    H30A C30 H30C . . 109.5 ?
    H30B C30 H30C . . 109.5 ?
loop_
    _geom_torsion_atom_site_label_1
    _geom_torsion_atom_site_label_2
    _geom_torsion_atom_site_label_3
    _geom_torsion_atom_site_label_4
    _geom_torsion_site_symmetry_1
    _geom_torsion_site_symmetry_2
    _geom_torsion_site_symmetry_3
    _geom_torsion_site_symmetry_4
    _geom_torsion
    _geom_torsion_publ_flag
    O1 S1 N1 C7 . . . . 63.65(17) ?
    O2 S1 N1 C7 . . . . -168.15(15) ?
    C1 S1 N1 C7 . . . . -53.06(17) ?
    O1 S1 C1 C6 . . . . 1.77(18) ?
    O2 S1 C1 C6 . . . . -128.41(15) ?
    N1 S1 C1 C6 . . . . 120.41(15) ?
    O1 S1 C1 C2 . . . . -179.98(16) ?
    O2 S1 C1 C2 . . . . 49.84(19) ?
    N1 S1 C1 C2 . . . . -61.34(18) ?
    C6 C1 C2 C3 . . . . 1.8(3) ?
    S1 C1 C2 C3 . . . . -176.38(17) ?
    C6 C1 C2 C14 . . . . -178.5(2) ?
    S1 C1 C2 C14 . . . . 3.4(3) ?
    C1 C2 C3 C4 . . . . -0.5(4) ?
    C14 C2 C3 C4 . . . . 179.7(3) ?
    C2 C3 C4 C5 . . . . -0.5(4) ?
    C3 C4 C5 C6 . . . . 0.2(4) ?
    C4 C5 C6 C1 . . . . 1.1(4) ?
    C2 C1 C6 C5 . . . . -2.1(3) ?
    S1 C1 C6 C5 . . . . 176.18(18) ?
    S1 N1 C7 O3 . . . . -1.4(3) ?
    S1 N1 C7 C8 . . . . 175.96(13) ?
    O3 C7 C8 C13 . . . . 167.5(2) ?
    N1 C7 C8 C13 . . . . -9.7(3) ?
    O3 C7 C8 C9 . . . . -10.1(3) ?
    N1 C7 C8 C9 . . . . 172.63(17) ?
    C13 C8 C9 C10 . . . . 0.0(3) ?
    C7 C8 C9 C10 . . . . 177.76(17) ?
    C8 C9 C10 C11 . . . . -1.5(3) ?
    C9 C10 C11 C12 . . . . 1.2(3) ?
    C9 C10 C11 C15 . . . . -178.4(2) ?
    C10 C11 C12 C13 . . . . 0.6(4) ?
    C15 C11 C12 C13 . . . . -179.9(2) ?
    C11 C12 C13 C8 . . . . -2.0(3) ?
    C9 C8 C13 C12 . . . . 1.7(3) ?
    C7 C8 C13 C12 . . . . -175.89(19) ?
    O5 S2 N2 C22 . . . . -56.08(17) ?
    O4 S2 N2 C22 . . . . 176.27(15) ?
    C16 S2 N2 C22 . . . . 61.22(17) ?
    O5 S2 C16 C21 . . . . 5.46(17) ?
    O4 S2 C16 C21 . . . . 136.28(15) ?
    N2 S2 C16 C21 . . . . -112.89(15) ?
    O5 S2 C16 C17 . . . . -173.72(15) ?
    O4 S2 C16 C17 . . . . -42.90(17) ?
    N2 S2 C16 C17 . . . . 67.92(17) ?
    C21 C16 C17 C18 . . . . -0.1(3) ?
    S2 C16 C17 C18 . . . . 178.99(15) ?
    C21 C16 C17 C29 . . . . 179.6(2) ?
    S2 C16 C17 C29 . . . . -1.2(3) ?
    C16 C17 C18 C19 . . . . -0.5(3) ?
    C29 C17 C18 C19 . . . . 179.7(2) ?
    C17 C18 C19 C20 . . . . 0.1(4) ?
    C18 C19 C20 C21 . . . . 0.9(4) ?
    C19 C20 C21 C16 . . . . -1.5(3) ?
    C17 C16 C21 C20 . . . . 1.2(3) ?
    S2 C16 C21 C20 . . . . -178.02(16) ?
    S2 N2 C22 O6 . . . . -5.3(3) ?
    S2 N2 C22 C23 . . . . 176.83(13) ?
    O6 C22 C23 C24 . . . . -15.9(3) ?
    N2 C22 C23 C24 . . . . 161.89(18) ?
    O6 C22 C23 C28 . . . . 163.0(2) ?
    N2 C22 C23 C28 . . . . -19.2(3) ?
    C28 C23 C24 C25 . . . . 1.6(3) ?
    C22 C23 C24 C25 . . . . -179.42(19) ?
    C23 C24 C25 C26 . . . . -1.1(4) ?
    C24 C25 C26 C27 . . . . -0.6(4) ?
    C24 C25 C26 C30 . . . . -179.1(2) ?
    C25 C26 C27 C28 . . . . 1.8(4) ?
    C30 C26 C27 C28 . . . . -179.7(2) ?
    C26 C27 C28 C23 . . . . -1.2(4) ?
    C24 C23 C28 C27 . . . . -0.5(3) ?
    C22 C23 C28 C27 . . . . -179.4(2) ?
loop_
    _geom_hbond_atom_site_label_D
    _geom_hbond_atom_site_label_H
    _geom_hbond_atom_site_label_A
    _geom_hbond_site_symmetry_A
    _geom_hbond_distance_DH
    _geom_hbond_distance_HA
    _geom_hbond_distance_DA
    _geom_hbond_angle_DHA
    N1 H1N O4 2_655 0.823(15) 2.175(16) 2.978(2) 165(2)
    N2 H2N O2 2_655 0.826(15) 2.203(16) 3.022(2) 171(2)
data_global
_journal_date_recd_electronic     2010-02-21
_journal_date_accepted     2010-02-26
_journal_name_full     'Acta Crystallographica, Section E'
_journal_year     2010
_journal_volume     66
_journal_issue      4
_journal_page_first     o747
_journal_page_last     o747
_journal_paper_category     QO
_journal_coeditor_code     BQ2199
_publ_contact_author_name     'Prof. B. Thimme Gowda'
_publ_contact_author_address
;
  Department of Chemistry
  Mangalore University
  Mangalagangotri-574 199
  Mangalore, INDIA
;
_publ_contact_author_email     gowdabt@yahoo.com
_publ_contact_author_fax     '91 824 2287367'
_publ_contact_author_phone     '91 824 2287262'
_publ_section_title
;
2-Methyl-<i>N</i>-(4-methylbenzoyl)benzenesulfonamide
;
loop_
    _publ_author_name
    _publ_author_address
    'B. Thimme Gowda'
; Department of Chemistry
  Mangalore University
  Mangalagangotri 574 199
  Mangalore, India
;
    'Sabine Foro'
; Institute of Materials Science
  Darmstadt University of Technology
  Petersenstrasse 23
  D-64287 Darmstadt, Germany
;
    'P. A. Suchetan'
; Department of Chemistry
  Mangalore University
  Mangalagangotri 574 199
  Mangalore, India
;
    'Hartmut Fuess'
; Institute of Materials Science
  Darmstadt University of Technology
  Petersenstrasse 23
  D-64287 Darmstadt, Germany
;
