# Supplementary material for: 2-Methyl-N-(4-methyl­benzo­yl)benzene­sulfonamide
Source: Acta Crystallogr Sect E Struct Rep Online. 2010 Mar 6;66(Pt 4):o747. doi: 10.1107/S1600536810007440 (PMC2984015; doi:10.1107/S1600536810007440)
Supplement: Supplementary file 2 [file e-66-0o747-Isup2.hkl]

# 
# h,k,l, Fc-squared, Fo-squared, sigma(Fo-squared) and status flag 
# 
data_I
_shelx_title ' DAS41 P-1' 
_shelx_refln_list_code          4 
_shelx_F_calc_maximum      237.14 
_exptl_crystal_F_000       608.00 
_reflns_d_resolution_high  0.8301 
 
loop_ 
 _symmetry_equiv_pos_as_xyz 
 'x, y, z' 
 '-x, -y, -z' 
 
_cell_length_a    10.9085 
_cell_length_b    12.1392 
_cell_length_c    12.3140 
_cell_angle_alpha 118.846 
_cell_angle_beta   95.965 
_cell_angle_gamma  90.136 
 
_shelx_F_squared_multiplier     1.000 
 
loop_ 
 _refln_index_h 
 _refln_index_k 
 _refln_index_l 
 _refln_F_squared_calc 
 _refln_F_squared_meas 
 _refln_F_squared_sigma 
 _refln_observed_status 
   2   0   0     5481.87     5395.59     33.77 o 
   3   0   0     2717.73     2652.00      3.98 o 
   4   0   0       24.49       32.05      1.22 o 
   5   0   0      688.48      727.25      4.70 o 
   6   0   0      235.33      281.40      2.38 o 
   7   0   0      263.35      259.60      2.07 o 
   8   0   0      142.33      137.97      1.68 o 
   9   0   0      147.41      146.23      4.32 o 
  10   0   0      129.18      125.43      2.55 o 
  11   0   0        4.79        3.48      1.44 o 
  12   0   0        6.15       11.18      2.17 o 
  13   0   0       35.93       43.64      3.42 o 
 -13   1   0        2.60        2.96      2.76 o 
 -12   1   0       22.67       20.99      2.80 o 
 -11   1   0        7.63        9.46      1.57 o 
 -10   1   0      141.14      134.56      3.93 o 
  -9   1   0        0.74        0.50      1.27 o 
  -8   1   0      233.52      229.89      3.50 o 
  -7   1   0      494.45      450.45      6.51 o 
  -6   1   0      280.45      300.93      1.86 o 
  -5   1   0      221.63      234.16      1.55 o 
  -4   1   0     1145.38     1135.22      9.95 o 
  -3   1   0     1065.29      987.99     10.11 o 
  -2   1   0     3065.51     3108.39     14.87 o 
  -1   1   0      645.66      743.18      7.89 o 
   1   1   0      943.92      943.47      9.02 o 
   2   1   0      689.27      666.87      5.04 o 
   3   1   0      951.03      843.54      3.78 o 
   4   1   0       50.45       55.96      1.03 o 
   5   1   0      762.52      867.82      6.54 o 
   6   1   0      691.83      675.50      4.41 o 
   7   1   0      417.48      394.89      3.22 o 
   8   1   0        2.95        2.57      0.82 o 
   9   1   0        9.09        5.94      1.36 o 
  10   1   0       14.09       11.74      1.52 o 
  11   1   0        3.91        4.46      1.73 o 
  12   1   0       18.53       15.14      2.34 o 
 -12   2   0       44.12       32.42      3.32 o 
 -11   2   0        2.52        4.45      1.61 o 
 -10   2   0        1.84        2.77      1.47 o 
  -9   2   0      399.64      394.07      8.13 o 
  -8   2   0      194.19      184.54      2.52 o 
  -7   2   0        0.17       -0.08      1.02 o 
  -6   2   0       57.22       76.28      1.51 o 
  -5   2   0      132.69      130.40      1.67 o 
  -4   2   0      399.78      339.65      2.21 o 
  -3   2   0      604.96      652.42      3.43 o 
  -2   2   0     6453.43     6518.82     90.26 o 
  -1   2   0    13864.23    14053.26     98.55 o 
   0   2   0     2180.40     2379.49     18.78 o 
   1   2   0      140.90      156.24      1.54 o 
   2   2   0        0.03        1.24      0.40 o 
   3   2   0     1641.80     1630.37      3.15 o 
   4   2   0     2223.41     2139.19      3.58 o 
   5   2   0     3401.65     3423.75     13.58 o 
   6   2   0       63.41       57.45      0.98 o 
   7   2   0      755.84      757.01      7.52 o 
   8   2   0      398.25      395.87      5.47 o 
   9   2   0       66.38       56.27      1.84 o 
  10   2   0        2.67        4.06      1.42 o 
  11   2   0        0.94        1.77      1.76 o 
  12   2   0       38.37       36.19      2.59 o 
 -12   3   0        1.35        1.16      2.65 o 
 -11   3   0      194.05      210.14      5.03 o 
 -10   3   0      145.34      140.88      3.28 o 
  -9   3   0      264.80      252.59      4.41 o 
  -8   3   0       65.70       63.63      1.82 o 
  -7   3   0        1.38        3.28      1.10 o 
  -6   3   0       19.78       28.31      1.20 o 
  -5   3   0       30.89       28.76      1.73 o 
  -4   3   0      170.70      137.91      1.85 o 
  -3   3   0       12.79       20.08      0.79 o 
  -2   3   0     3918.21     3928.38     14.37 o 
  -1   3   0     1614.78     1673.35      8.16 o 
   0   3   0     5195.92     5408.59    149.27 o 
   1   3   0     2191.63     2368.57     11.03 o 
   2   3   0      312.28      282.07      7.55 o 
   3   3   0      151.28      175.31      0.92 o 
   4   3   0        8.33       13.30      0.69 o 
   5   3   0     1654.20     1665.60     12.92 o 
   6   3   0     1920.90     1948.11      5.19 o 
   7   3   0       58.78       54.73      1.26 o 
   8   3   0       87.05       88.93      5.24 o 
   9   3   0        7.62        4.12      1.41 o 
  10   3   0       13.10       13.61      1.56 o 
  11   3   0       91.85       89.16      3.04 o 
  12   3   0       72.52       76.52      3.14 o 
 -12   4   0      174.12      190.33      5.25 o 
 -11   4   0      162.20      179.73      4.91 o 
 -10   4   0      143.64      146.20      4.31 o 
  -9   4   0       89.28       80.21      2.15 o 
  -8   4   0      155.84      151.22      2.97 o 
  -7   4   0       49.12       52.12      2.17 o 
  -6   4   0       14.28       18.68      1.12 o 
  -5   4   0      318.14      320.32      3.94 o 
  -4   4   0        0.40        0.78      0.45 o 
  -3   4   0      195.08      207.13      4.07 o 
  -2   4   0      426.29      393.37      3.17 o 
  -1   4   0      322.72      351.31      1.87 o 
   0   4   0     2518.89     2830.69     11.06 o 
   1   4   0      665.29      653.65      1.56 o 
   2   4   0      532.00      590.73      6.24 o 
   3   4   0      223.56      212.97      1.79 o 
   4   4   0     1092.85      999.14     10.61 o 
   5   4   0       91.62       77.64      1.58 o 
   6   4   0      411.72      396.17      3.72 o 
   7   4   0       73.05       53.57      1.84 o 
   8   4   0      108.63      102.27      2.21 o 
   9   4   0      138.51      139.24      4.68 o 
  10   4   0       24.84       21.28      2.04 o 
  11   4   0       74.07       74.88      2.97 o 
  12   4   0        0.70       -0.73      2.18 o 
 -12   5   0        3.66       14.49      3.14 o 
 -11   5   0      190.53      200.61      5.21 o 
 -10   5   0      132.67      124.30      4.18 o 
  -9   5   0       71.15       67.77      3.25 o 
  -8   5   0      118.67      119.05      4.56 o 
  -7   5   0       27.58       24.38      1.35 o 
  -6   5   0       28.41       28.42      1.24 o 
  -5   5   0        8.20        4.95      0.94 o 
  -4   5   0      201.76      215.37      4.65 o 
  -3   5   0     2146.18     2193.85     10.62 o 
  -2   5   0     2267.82     2324.84      8.90 o 
  -1   5   0      564.43      565.82      3.99 o 
   0   5   0      375.17      381.26      5.67 o 
   1   5   0     1087.08     1039.68      8.19 o 
   2   5   0      548.88      621.48      4.94 o 
   3   5   0     1555.98     1559.51     17.39 o 
   4   5   0      913.55      892.33     10.94 o 
   5   5   0      267.80      264.28      4.37 o 
   6   5   0        4.76        7.30      2.17 o 
   7   5   0      104.09      103.72      2.13 o 
   8   5   0        9.56        6.78      1.43 o 
   9   5   0       49.48       50.40      3.12 o 
  10   5   0      255.12      255.59      3.42 o 
  11   5   0      143.89      149.26      2.90 o 
 -11   6   0        4.90        4.13      2.66 o 
 -10   6   0        9.14        8.65      2.83 o 
  -9   6   0       59.01       70.31      3.36 o 
  -8   6   0      109.82      109.86      9.69 o 
  -7   6   0      177.16      183.07      2.56 o 
  -6   6   0       48.09       32.66      1.37 o 
  -5   6   0      253.26      272.49      5.65 o 
  -4   6   0      300.29      320.29      3.78 o 
  -3   6   0      738.85      695.28      6.91 o 
  -2   6   0      208.12      224.39      2.50 o 
  -1   6   0        6.52       11.03      0.89 o 
   0   6   0       18.98       12.93      0.55 o 
   1   6   0       20.73       24.97      0.70 o 
   2   6   0       58.59       69.77      1.16 o 
   3   6   0      301.91      316.16      4.35 o 
   4   6   0       65.32       57.57      1.38 o 
   5   6   0        1.80        4.55      2.20 o 
   6   6   0        0.30        0.71      2.24 o 
   7   6   0      273.17      279.27      5.22 o 
   8   6   0      183.36      190.30      4.68 o 
   9   6   0        1.67        4.94      2.56 o 
  10   6   0      108.24      124.91      4.56 o 
  11   6   0        0.06       -2.90      2.90 o 
 -10   7   0       28.77       29.19      2.98 o 
  -9   7   0      517.51      507.09      6.99 o 
  -8   7   0      102.75      103.31      3.75 o 
  -7   7   0      600.20      573.08      6.59 o 
  -6   7   0      489.61      479.70      3.84 o 
  -5   7   0      105.78       93.90      4.96 o 
  -4   7   0      803.24      796.93      7.80 o 
  -3   7   0      220.16      207.48      2.51 o 
  -2   7   0        0.19        0.86      0.81 o 
  -1   7   0      105.13       97.52      1.99 o 
   0   7   0      467.53      475.45      2.55 o 
   1   7   0        7.07       12.12      0.89 o 
   2   7   0      297.97      300.68      2.01 o 
   3   7   0      166.68      165.89      2.22 o 
   4   7   0        0.13       -1.09      1.09 o 
   5   7   0       12.20       12.60      2.54 o 
   6   7   0      171.74      172.97      4.47 o 
   7   7   0        9.39        7.02      2.63 o 
   8   7   0      231.08      225.88      5.16 o 
   9   7   0       43.54       49.34      3.52 o 
  10   7   0       68.10       81.60      4.06 o 
 -10   8   0        0.69       -2.34      2.34 o 
  -9   8   0       20.06       18.62      2.76 o 
  -8   8   0      178.88      177.42      3.15 o 
  -7   8   0       91.30       83.21      2.40 o 
  -6   8   0       10.02       10.02      1.47 o 
  -5   8   0      167.04      164.03      2.55 o 
  -4   8   0       79.71       88.56      3.43 o 
  -3   8   0       15.77       21.28      4.59 o 
  -2   8   0       47.56       55.25      1.34 o 
  -1   8   0     1492.22     1463.68      6.33 o 
   0   8   0      262.75      260.47      2.18 o 
   1   8   0      429.85      436.98      2.62 o 
   2   8   0      110.28       98.53      3.41 o 
   3   8   0        0.09        0.49      1.25 o 
   4   8   0        0.06       -1.04      2.33 o 
   5   8   0       95.61       97.19      3.72 o 
   6   8   0       77.03       61.94      3.52 o 
   7   8   0       22.95       25.59      2.89 o 
   8   8   0       73.17       64.59      3.71 o 
   9   8   0       84.82       92.77      4.32 o 
  -9   9   0       83.78       84.62      3.76 o 
  -8   9   0        5.60        4.02      1.87 o 
  -7   9   0       45.94       46.37      2.14 o 
  -6   9   0        5.59        4.90      1.72 o 
  -5   9   0        0.27        0.49      1.08 o 
  -4   9   0     1031.36     1035.43      5.66 o 
  -3   9   0        4.98        5.04      2.91 o 
  -2   9   0      643.14      628.93      7.13 o 
  -1   9   0      644.10      626.39     10.37 o 
   0   9   0       50.93       52.84      1.44 o 
   1   9   0      274.90      283.30      3.29 o 
   2   9   0        2.09        0.99      1.42 o 
   3   9   0       43.62       41.39      2.17 o 
   4   9   0       17.76       14.02      2.64 o 
   5   9   0      100.28       95.66      4.03 o 
   6   9   0        1.13       -0.96      2.55 o 
   7   9   0       17.43       10.87      3.19 o 
   8   9   0        9.89        9.20      2.96 o 
  -8  10   0       41.07       41.21      3.39 o 
  -7  10   0      110.72       94.33      4.13 o 
  -6  10   0       27.24       16.33      3.13 o 
  -5  10   0        3.65        2.07      2.96 o 
  -4  10   0        0.12        0.77      1.45 o 
  -3  10   0        0.06       -0.07      2.82 o 
  -2  10   0      171.32      165.96      4.57 o 
  -1  10   0       25.93       27.51      1.80 o 
   0  10   0      452.20      449.24      4.25 o 
   1  10   0      103.87       89.51      2.41 o 
   2  10   0       16.65       12.84      1.78 o 
   3  10   0       48.50       40.77      2.08 o 
   4  10   0       19.20       20.21      2.99 o 
   5  10   0       89.66       90.88      4.16 o 
   6  10   0       31.39       34.05      3.37 o 
   7  10   0       57.52       46.77      3.69 o 
  -7  11   0        5.25        3.37      3.07 o 
  -6  11   0       17.07       14.48      3.35 o 
  -5  11   0        5.04        1.37      3.19 o 
  -4  11   0        2.22        1.96      1.53 o 
  -3  11   0      124.39      124.48      4.43 o 
  -2  11   0      334.06      333.97      6.13 o 
  -1  11   0        3.34        7.60      3.00 o 
   0  11   0       49.24       51.97      2.24 o 
   1  11   0       28.06       22.90      1.93 o 
   2  11   0        4.19        1.48      1.84 o 
   3  11   0       63.18       66.08      3.60 o 
   4  11   0       43.87       37.31      3.45 o 
   5  11   0       52.91       58.11      3.83 o 
   6  11   0        8.03        1.50      3.06 o 
  -5  12   0        8.56       15.75      3.57 o 
  -4  12   0       29.18       37.60      3.75 o 
  -3  12   0      180.50      199.21      5.34 o 
  -2  12   0       17.02       15.86      3.29 o 
  -1  12   0       42.04       42.59      3.49 o 
   0  12   0        3.49        4.63      2.84 o 
   1  12   0        7.67        6.48      2.36 o 
   2  12   0       90.94       97.08      5.00 o 
   3  12   0       10.37       17.94      3.13 o 
  -1 -13   1       47.26       49.40      3.62 o 
   0 -13   1       69.66       76.79      4.01 o 
   1 -13   1       23.76       21.33      3.42 o 
   2 -13   1      103.28      105.18      4.40 o 
   3 -13   1       35.76       38.00      3.59 o 
  -5 -12   1        0.39        5.66      3.18 o 
  -4 -12   1       12.07        9.94      2.90 o 
  -3 -12   1      128.84      113.63      4.34 o 
  -2 -12   1       24.99       26.43      2.01 o 
  -1 -12   1       43.90       46.93      2.28 o 
   0 -12   1      202.18      203.79      4.94 o 
   1 -12   1        2.29        0.86      2.87 o 
   2 -12   1       55.19       46.04      3.53 o 
   3 -12   1        1.84       -0.29      2.97 o 
   4 -12   1        1.00        0.03      3.08 o 
   5 -12   1        0.00        2.17      3.18 o 
   6 -12   1        1.86        3.02      3.18 o 
  -6 -11   1       27.19       29.20      3.58 o 
  -5 -11   1       23.12       17.91      3.25 o 
  -4 -11   1        0.99       -2.80      2.80 o 
  -3 -11   1      107.72      109.75      7.22 o 
  -2 -11   1       64.87       66.91      2.37 o 
  -1 -11   1       44.01       50.59      2.13 o 
   0 -11   1      128.48      133.70      2.75 o 
   1 -11   1       11.27       14.88      2.87 o 
   2 -11   1        1.72       -0.08      2.88 o 
   3 -11   1       19.53       19.17      3.16 o 
   4 -11   1        4.48        5.86      2.95 o 
   5 -11   1      223.38      238.29      5.42 o 
   6 -11   1       11.92       13.54      3.26 o 
   7 -11   1      132.71      134.21      4.58 o 
  -8 -10   1        8.70        4.86      2.88 o 
  -7 -10   1       32.15       31.88      3.53 o 
  -6 -10   1       19.52       20.78      3.06 o 
  -5 -10   1       10.07        7.10      2.94 o 
  -4 -10   1        0.49       -0.07      2.83 o 
  -3 -10   1      298.42      295.79      8.56 o 
  -2 -10   1       38.46       37.78      1.98 o 
  -1 -10   1      659.37      637.88      4.82 o 
   0 -10   1        4.92        7.42      1.75 o 
   1 -10   1     1394.52     1416.36      6.90 o 
   2 -10   1      413.17      419.25      5.99 o 
   3 -10   1        3.51        4.32      2.68 o 
   4 -10   1       73.18       81.68      3.61 o 
   5 -10   1      171.37      149.84      3.22 o 
   6 -10   1      277.54      260.98      8.62 o 
   7 -10   1        0.21        2.01      1.66 o 
   8 -10   1       28.33       25.25      3.67 o 
   9 -10   1        9.44        7.15      2.56 o 
  -9  -9   1       69.71       58.90      3.90 o 
  -8  -9   1        2.71        1.83      2.91 o 
  -7  -9   1        3.95       -0.69      3.00 o 
  -6  -9   1       14.58       17.59      2.94 o 
  -5  -9   1       18.89       12.17      2.76 o 
  -4  -9   1      336.88      336.52      5.23 o 
  -3  -9   1        1.95        2.66      1.38 o 
  -2  -9   1      486.51      473.82      3.91 o 
  -1  -9   1      281.63      290.65      5.54 o 
   0  -9   1       59.20       56.05      1.40 o 
   1  -9   1       33.43       30.31      1.81 o 
   2  -9   1       57.21       58.76      1.73 o 
   3  -9   1      294.26      282.36      3.17 o 
   4  -9   1        7.18        9.03      1.19 o 
   5  -9   1      266.51      258.80      4.39 o 
   6  -9   1        5.69        6.77      1.65 o 
   7  -9   1       69.44       67.08      2.22 o 
   8  -9   1        7.52        2.23      5.40 o 
   9  -9   1        0.05       -2.38      2.38 o 
  10  -9   1        0.68        1.98      2.74 o 
 -10  -8   1       39.71       50.06      3.68 o 
  -9  -8   1        2.62        1.95      2.96 o 
  -8  -8   1       48.07       58.66      3.56 o 
  -7  -8   1        0.00        0.04      2.65 o 
  -6  -8   1       48.56       46.07      3.24 o 
  -5  -8   1       36.28       37.47      2.75 o 
  -4  -8   1      252.85      251.51      6.05 o 
  -3  -8   1       44.97       39.30      1.92 o 
  -2  -8   1      230.42      237.91      2.71 o 
  -1  -8   1       97.40       95.29      1.27 o 
   0  -8   1        1.35        3.44      0.66 o 
   1  -8   1      188.84      181.98      2.34 o 
   2  -8   1      198.73      187.22      1.91 o 
   3  -8   1      509.02      500.64      3.76 o 
   4  -8   1     1817.62     1788.72     13.85 o 
   5  -8   1      939.21      917.03      5.13 o 
   6  -8   1     1473.37     1519.99     14.06 o 
   7  -8   1       11.55       18.89      2.49 o 
   8  -8   1       32.74       25.97      4.95 o 
   9  -8   1       18.97        8.75      2.72 o 
  10  -8   1        0.08        2.70      2.59 o 
 -10  -7   1       86.91       94.26      4.25 o 
  -9  -7   1       55.24       55.33      3.45 o 
  -8  -7   1        0.13        1.18      2.52 o 
  -7  -7   1        0.12        0.09      2.62 o 
  -6  -7   1      496.21      452.71      6.23 o 
  -5  -7   1      476.66      468.10      5.94 o 
  -4  -7   1      175.20      174.49      2.36 o 
  -3  -7   1       12.43       10.73      1.11 o 
  -2  -7   1       12.87       15.41      1.00 o 
  -1  -7   1      314.89      303.48      2.19 o 
   0  -7   1      403.31      450.54      4.95 o 
   1  -7   1      517.87      568.57      2.64 o 
   2  -7   1      328.09      327.13      2.57 o 
   3  -7   1      874.00      884.37      3.41 o 
   4  -7   1      256.05      246.00      4.18 o 
   5  -7   1       27.20       31.65      1.21 o 
   6  -7   1      184.40      185.70      2.06 o 
   7  -7   1      333.08      325.87      4.34 o 
   8  -7   1      105.25       97.06      3.63 o 
   9  -7   1       48.23       53.41      3.46 o 
  10  -7   1      110.59      112.49      4.09 o 
  11  -7   1       31.72       32.26      3.41 o 
 -11  -6   1       55.28       60.46      2.33 o 
 -10  -6   1       13.65       11.92      1.76 o 
  -9  -6   1        4.32        2.36      1.57 o 
  -8  -6   1       37.54       37.44      1.82 o 
  -7  -6   1        0.32        0.92      2.44 o 
  -6  -6   1      264.96      259.76      4.59 o 
  -5  -6   1      102.89       99.17      3.11 o 
  -4  -6   1       43.02       43.23      1.35 o 
  -3  -6   1       62.47       66.18      1.22 o 
  -2  -6   1       22.69       17.06      1.03 o 
  -1  -6   1        0.09        1.20      0.42 o 
   0  -6   1      198.80      187.54      1.38 o 
   1  -6   1     1327.85     1362.74      7.54 o 
   2  -6   1      342.72      363.61      2.04 o 
   3  -6   1       94.01      105.41      1.04 o 
   4  -6   1       38.58       43.00      0.81 o 
   5  -6   1      225.67      226.65      1.97 o 
   6  -6   1       10.35        9.46      0.94 o 
   7  -6   1        6.38        4.72      1.47 o 
   8  -6   1      448.95      449.34      6.03 o 
   9  -6   1      100.21      104.16      3.81 o 
  10  -6   1      228.39      247.38      5.46 o 
  11  -6   1      124.74      115.02      4.27 o 
 -11  -5   1        0.01       -0.12      2.19 o 
 -10  -5   1      103.94      113.56      2.57 o 
  -9  -5   1       36.08       38.57      1.90 o 
  -8  -5   1      165.66      152.55      2.54 o 
  -7  -5   1        0.23        0.51      1.29 o 
  -6  -5   1     1426.27     1379.52     11.95 o 
  -5  -5   1        7.84        4.53      1.00 o 
  -4  -5   1      192.03      171.93      3.25 o 
  -3  -5   1       80.35       84.47      0.97 o 
  -2  -5   1       10.48       11.38      0.54 o 
  -1  -5   1      229.77      238.58      1.77 o 
   0  -5   1        7.99        3.53      0.51 o 
   1  -5   1     1216.15     1176.83      5.19 o 
   2  -5   1     2998.22     2971.60     11.64 o 
   3  -5   1      565.37      603.26      6.17 o 
   4  -5   1       15.94       18.14      0.62 o 
   5  -5   1      624.65      606.20      2.73 o 
   6  -5   1        2.21        3.56      0.82 o 
   7  -5   1        3.27        4.82      0.97 o 
   8  -5   1        4.07        3.28      2.15 o 
   9  -5   1      400.98      400.01      5.94 o 
  10  -5   1      103.10      118.04      4.15 o 
  11  -5   1       77.46       80.66      3.83 o 
  12  -5   1       39.64       42.00      3.53 o 
 -12  -4   1       18.46       21.47      2.54 o 
 -11  -4   1        0.57        5.21      2.21 o 
 -10  -4   1       25.29       22.19      1.75 o 
  -9  -4   1      192.44      187.34      3.88 o 
  -8  -4   1     1294.26     1246.72      6.00 o 
  -7  -4   1       68.65       63.71      1.77 o 
  -6  -4   1      470.64      456.19      6.00 o 
  -5  -4   1       66.28       74.67      1.06 o 
  -4  -4   1      251.19      324.79      3.50 o 
  -3  -4   1       40.33       47.51      0.60 o 
  -2  -4   1      931.80      911.85      6.06 o 
  -1  -4   1     2509.91     2410.80     12.05 o 
   0  -4   1      210.28      236.07      3.67 o 
   1  -4   1    12122.40    11904.69     28.78 o 
   2  -4   1       14.72       13.33      0.64 o 
   3  -4   1      101.34       92.10      1.58 o 
   4  -4   1      334.46      452.26      2.17 o 
   5  -4   1       31.72       43.27      2.49 o 
   6  -4   1       78.26       70.94      1.40 o 
   7  -4   1      126.27      110.52      3.11 o 
   8  -4   1      177.46      177.58      6.65 o 
   9  -4   1      213.80      213.39      4.52 o 
  10  -4   1       72.96       63.73      3.46 o 
  11  -4   1       15.39       13.59      2.84 o 
  12  -4   1        0.63        6.44      2.62 o 
 -12  -3   1        2.92        0.40      2.15 o 
 -11  -3   1       92.53       96.80      3.19 o 
 -10  -3   1      215.78      214.22      4.09 o 
  -9  -3   1        0.89        1.99      1.38 o 
  -8  -3   1      199.64      187.34      2.53 o 
  -7  -3   1     1629.58     1573.91      5.41 o 
  -6  -3   1      332.88      317.45      5.79 o 
  -5  -3   1      170.09      133.39      1.29 o 
  -4  -3   1      483.23      503.58      5.78 o 
  -3  -3   1      720.50      704.88      3.31 o 
  -2  -3   1     1775.80     1677.01      5.34 o 
  -1  -3   1      673.49      676.37      4.33 o 
   0  -3   1     1231.54     1280.36      7.57 o 
   1  -3   1    14147.52    13965.67     39.11 o 
   2  -3   1     1664.66     1769.64     23.66 o 
   3  -3   1     2447.75     2587.56      6.46 o 
   4  -3   1      669.60      653.95      2.94 o 
   5  -3   1      310.57      339.37      2.45 o 
   6  -3   1      386.92      330.68      4.29 o 
   7  -3   1      152.22      152.74      3.42 o 
   8  -3   1      138.58      130.88      3.77 o 
   9  -3   1      335.58      365.56     35.80 o 
  10  -3   1       29.50       28.08      2.67 o 
  11  -3   1        0.03        1.48      2.45 o 
  12  -3   1       31.70       33.79      2.99 o 
 -12  -2   1       26.31       25.00      2.55 o 
 -11  -2   1        0.99        0.55      1.91 o 
 -10  -2   1        6.61        7.43      1.97 o 
  -9  -2   1      536.52      530.20     16.04 o 
  -8  -2   1      120.17      109.94      4.33 o 
  -7  -2   1      244.15      244.75      5.47 o 
  -6  -2   1       70.09       47.12      1.08 o 
  -5  -2   1       18.92       27.00      0.82 o 
  -4  -2   1     4103.48     4034.23      7.46 o 
  -3  -2   1     7259.41     7387.40     47.89 o 
  -2  -2   1      606.82      662.47      5.90 o 
  -1  -2   1     4924.83     4803.22     33.22 o 
   0  -2   1     9191.85     8920.20     76.39 o 
   1  -2   1     2247.47     2311.42      4.62 o 
   2  -2   1      462.84      456.09      4.37 o 
   3  -2   1        0.05        3.76      0.81 o 
   4  -2   1      337.58      345.97      5.38 o 
   5  -2   1      267.34      242.07      2.15 o 
   6  -2   1       33.72       20.35      1.07 o 
   7  -2   1     1007.94     1014.89      4.82 o 
   8  -2   1      143.21      151.03      2.28 o 
   9  -2   1      105.21       97.64      2.07 o 
  10  -2   1       38.20       34.96      2.77 o 
  11  -2   1       12.66        9.73      2.52 o 
  12  -2   1        1.09       -1.11      2.60 o 
 -13  -1   1        0.22        2.04      2.27 o 
 -12  -1   1       37.46       37.81      2.00 o 
 -11  -1   1        4.38        3.97      2.32 o 
 -10  -1   1      119.36      116.99      2.51 o 
  -9  -1   1       84.57       88.58      2.30 o 
  -8  -1   1       97.04       88.54      2.19 o 
  -7  -1   1        1.39       -0.50      0.83 o 
  -6  -1   1      102.24       87.70      1.60 o 
  -5  -1   1     2656.16     2592.43     10.86 o 
  -4  -1   1     1380.50     1360.37     11.51 o 
  -3  -1   1    56235.14    51512.94    164.95 o 
  -2  -1   1     3185.88     3132.56     21.74 o 
  -1  -1   1     1673.35     1766.99      4.54 o 
   1  -1   1      410.42      384.32      7.44 o 
   2  -1   1      177.73      178.61      1.15 o 
   3  -1   1      293.52      271.44      5.56 o 
   4  -1   1       52.45       61.66      0.75 o 
   5  -1   1      445.94      399.97      1.78 o 
   6  -1   1       76.84       77.77      1.02 o 
   7  -1   1      223.50      222.29      1.64 o 
   8  -1   1        2.03        0.54      0.81 o 
   9  -1   1        9.56        6.81      1.29 o 
  10  -1   1      295.42      296.42     12.13 o 
  11  -1   1       28.26       19.62      2.69 o 
  12  -1   1        1.21       -2.44      2.44 o 
 -13   0   1       65.68       68.94      2.50 o 
 -12   0   1        0.65       -0.50      1.57 o 
 -11   0   1        0.38        0.53      1.52 o 
 -10   0   1      461.30      455.11     20.71 o 
  -9   0   1      181.11      166.20      4.76 o 
  -8   0   1       33.96       30.67      1.60 o 
  -7   0   1      325.07      301.09      5.60 o 
  -6   0   1       45.66       46.44      1.40 o 
  -5   0   1      288.73      283.30      3.30 o 
  -4   0   1      807.23      872.39      2.57 o 
  -3   0   1        6.65        1.13      0.47 o 
  -2   0   1     1904.52     1906.92      8.65 o 
  -1   0   1     1130.34     1145.38      2.99 o 
   1   0   1     1860.09     1800.52      2.13 o 
   2   0   1     1945.90     1986.83      8.92 o 
   3   0   1      290.29      292.34      1.85 o 
   4   0   1      169.67      159.81      1.93 o 
   5   0   1     2395.24     2412.95      6.55 o 
   6   0   1      159.90      186.47      1.43 o 
   7   0   1      179.37      194.47      2.16 o 
   8   0   1       10.99       10.00      0.81 o 
   9   0   1      212.35      209.94      2.74 o 
  10   0   1       67.32       59.76      1.91 o 
  11   0   1        8.95        6.64      1.45 o 
  12   0   1      127.33      139.50      4.45 o 
 -13   1   1        1.31       10.31      2.87 o 
 -12   1   1        2.07       -0.01      1.69 o 
 -11   1   1      137.77      133.54      2.77 o 
 -10   1   1        3.80        2.83      1.58 o 
  -9   1   1       59.40       43.07      2.45 o 
  -8   1   1       47.60       46.94      1.69 o 
  -7   1   1       72.18       57.84      1.61 o 
  -6   1   1        0.19        0.68      0.55 o 
  -5   1   1     1753.66     1704.64     18.86 o 
  -4   1   1       72.75       92.72      1.36 o 
  -3   1   1      106.30      107.55      2.71 o 
  -2   1   1     2511.61     2594.55      4.58 o 
  -1   1   1     1189.41     1229.02      2.40 o 
   0   1   1     1019.24     1032.68      2.14 o 
   1   1   1    12662.15    12001.72    300.33 o 
   2   1   1    23572.52    22036.68     67.53 o 
   3   1   1     2085.20     2125.73     18.92 o 
   4   1   1     2230.47     2194.27      9.55 o 
   5   1   1       39.93       56.58      2.13 o 
   6   1   1      456.34      507.34      7.07 o 
   7   1   1       65.99       82.79      1.59 o 
   8   1   1       10.66        4.69      0.84 o 
   9   1   1       78.20       63.83      1.29 o 
  10   1   1       43.23       37.07      2.63 o 
  11   1   1       28.67       34.87      3.36 o 
  12   1   1        7.78       16.65      2.72 o 
 -12   2   1        7.01        8.60      1.81 o 
 -11   2   1      128.62      123.30      2.87 o 
 -10   2   1      110.86      108.28      3.26 o 
  -9   2   1        0.66        2.03      1.34 o 
  -8   2   1      108.25       88.48      4.54 o 
  -7   2   1      183.69      182.11      2.36 o 
  -6   2   1      107.52      110.73      1.78 o 
  -5   2   1      275.88      271.48      2.35 o 
  -4   2   1      865.32      745.10      4.61 o 
  -3   2   1        4.19        5.74      0.71 o 
  -2   2   1     9122.97     9898.80    352.40 o 
  -1   2   1     5204.40     5297.14     58.19 o 
   0   2   1      366.89      355.39      1.02 o 
   1   2   1      112.05      154.49      1.16 o 
   2   2   1        5.24        8.88      1.00 o 
   3   2   1      124.97      103.62      1.26 o 
   4   2   1     2313.26     2121.60     15.94 o 
   5   2   1       55.57       40.32      1.28 o 
   6   2   1      388.38      421.59      2.75 o 
   7   2   1        5.26        8.07      1.08 o 
   8   2   1      153.51      146.86      5.16 o 
   9   2   1      217.24      207.66      1.92 o 
  10   2   1        2.88        1.43      1.08 o 
  11   2   1      111.65      129.61      5.85 o 
  12   2   1        1.71        2.17      2.00 o 
 -12   3   1       69.34       66.85      4.01 o 
 -11   3   1        2.30        1.98      1.71 o 
 -10   3   1        0.34        1.24      1.65 o 
  -9   3   1       37.75       34.74      1.78 o 
  -8   3   1      398.88      382.76      5.46 o 
  -7   3   1       66.27       52.78      1.62 o 
  -6   3   1       71.62       63.74      1.52 o 
  -5   3   1       12.80        2.49      0.85 o 
  -4   3   1       14.82       15.39      0.89 o 
  -3   3   1      329.00      378.87      2.49 o 
  -2   3   1      626.40      708.63      4.90 o 
  -1   3   1       26.13       27.75      0.68 o 
   0   3   1      132.90      164.09      2.38 o 
   1   3   1      751.74      713.44      7.87 o 
   2   3   1     2118.35     2241.53     12.16 o 
   3   3   1     1531.49     1443.95      3.10 o 
   4   3   1       83.10       92.03      1.15 o 
   5   3   1        8.31        9.34      0.75 o 
   6   3   1        9.49        9.97      0.90 o 
   7   3   1        0.96        4.38      0.92 o 
   8   3   1       55.11       52.66      2.56 o 
   9   3   1      142.52      141.60      2.69 o 
  10   3   1       51.54       44.31      1.83 o 
  11   3   1       21.31       26.96      2.24 o 
  12   3   1       19.41       20.04      2.38 o 
 -12   4   1       24.38       25.22      3.43 o 
 -11   4   1       17.66       23.50      3.23 o 
 -10   4   1       21.47       20.24      2.50 o 
  -9   4   1        0.05       -1.59      2.17 o 
  -8   4   1      333.78      318.46      3.36 o 
  -7   4   1      114.13      115.47      2.70 o 
  -6   4   1       58.22       68.98      1.61 o 
  -5   4   1       13.23       13.80      0.99 o 
  -4   4   1        4.85        4.32      0.48 o 
  -3   4   1      122.36      137.14      1.14 o 
  -2   4   1     1013.46     1081.74      8.64 o 
  -1   4   1      190.52      187.17      2.23 o 
   0   4   1     3387.24     3602.38     17.60 o 
   1   4   1     4288.40     4380.96     12.60 o 
   2   4   1       19.02       34.26      1.19 o 
   3   4   1      216.87      234.65      3.25 o 
   4   4   1       95.65       89.45      1.01 o 
   5   4   1        0.25        0.08      0.96 o 
   6   4   1        7.45        7.32      1.69 o 
   7   4   1      172.40      179.83      4.08 o 
   8   4   1      288.95      291.95      9.56 o 
   9   4   1       62.84       58.70      1.93 o 
  10   4   1      100.98      105.35      3.87 o 
  11   4   1        2.38        4.25      1.61 o 
 -12   5   1       89.30      103.95      4.39 o 
 -11   5   1       49.90       62.24      3.53 o 
 -10   5   1      209.74      221.28      5.14 o 
  -9   5   1       31.38       23.32      1.79 o 
  -8   5   1      415.24      411.89      3.87 o 
  -7   5   1       12.82       13.14      1.35 o 
  -6   5   1      304.52      299.40      2.91 o 
  -5   5   1        2.64        4.74      1.02 o 
  -4   5   1      596.51      619.06     23.62 o 
  -3   5   1       52.46       54.39      1.05 o 
  -2   5   1      298.42      316.05      2.12 o 
  -1   5   1      247.01      280.97      2.79 o 
   0   5   1      421.91      589.21      3.85 o 
   1   5   1       15.25       18.97      0.76 o 
   2   5   1       34.03       42.63      1.05 o 
   3   5   1      242.97      233.21      5.40 o 
   4   5   1      242.70      237.46      4.14 o 
   5   5   1       34.94       28.30      2.77 o 
   6   5   1      114.79      114.42      3.53 o 
   7   5   1       54.24       47.74      3.00 o 
   8   5   1      148.04      146.06      4.15 o 
   9   5   1       34.55       38.74      3.08 o 
  10   5   1       63.67       70.34      3.62 o 
  11   5   1       62.78       78.62      3.78 o 
 -11   6   1       20.80       25.74      3.10 o 
 -10   6   1      121.85      117.10      4.18 o 
  -9   6   1      357.68      342.46      3.92 o 
  -8   6   1      195.86      190.52      2.94 o 
  -7   6   1       64.01       60.14      1.86 o 
  -6   6   1       59.43       57.94      1.68 o 
  -5   6   1      181.28      165.56      2.71 o 
  -4   6   1       30.46       39.90      2.24 o 
  -3   6   1      293.53      316.51      3.59 o 
  -2   6   1       65.84       74.69      2.08 o 
  -1   6   1      782.49      773.53      7.84 o 
   0   6   1      577.30      585.06      9.71 o 
   1   6   1       16.51       13.13      0.88 o 
   2   6   1       21.45       19.09      0.88 o 
   3   6   1        4.53        5.44      0.77 o 
   4   6   1      137.03      130.20      1.44 o 
   5   6   1      213.29      219.16      4.54 o 
   6   6   1       64.68       51.93      3.21 o 
   7   6   1       88.92       91.65      3.81 o 
   8   6   1        2.52        2.58      2.73 o 
   9   6   1       34.85       36.68      3.26 o 
  10   6   1        0.19       -2.76      2.76 o 
 -11   7   1       77.12       82.58      3.75 o 
 -10   7   1       19.59        9.83      2.56 o 
  -9   7   1       89.12       90.92      3.69 o 
  -8   7   1       30.57       30.85      2.14 o 
  -7   7   1      103.53      103.79      2.29 o 
  -6   7   1       10.06        7.61      1.44 o 
  -5   7   1       95.13       92.08      3.86 o 
  -4   7   1     1336.02     1305.76     15.74 o 
  -3   7   1      101.23       99.99      2.45 o 
  -2   7   1      457.71      435.72      4.37 o 
  -1   7   1     1224.29     1142.07      8.79 o 
   0   7   1       82.45       91.10      1.51 o 
   1   7   1      270.66      270.06      2.13 o 
   2   7   1       10.94        7.90      0.89 o 
   3   7   1      143.23      149.26      2.78 o 
   4   7   1        5.01        6.87      2.36 o 
   5   7   1      553.25      527.23      6.80 o 
   6   7   1      169.29      161.53      4.66 o 
   7   7   1        0.37        1.72      2.55 o 
   8   7   1        0.13        0.77      2.84 o 
   9   7   1        6.34        4.07      3.00 o 
  10   7   1       46.17       48.83      3.62 o 
  -9   8   1       48.14       49.76      3.19 o 
  -8   8   1       41.03       42.83      2.94 o 
  -7   8   1      123.79      121.03      2.47 o 
  -6   8   1       53.59       44.68      1.79 o 
  -5   8   1      394.94      386.52      4.74 o 
  -4   8   1      599.24      597.11      5.62 o 
  -2   8   1      791.35      793.91      7.94 o 
  -1   8   1      469.89      476.64      6.45 o 
   0   8   1      102.57       94.69      1.64 o 
   1   8   1        0.38       -0.15      1.03 o 
   2   8   1        1.24        0.64      0.96 o 
   3   8   1       45.51       50.98      3.10 o 
   4   8   1       37.39       36.05      2.99 o 
   5   8   1       77.14       75.96      3.75 o 
   6   8   1        9.65        5.07      2.78 o 
   7   8   1       99.52      103.31      4.17 o 
   8   8   1        7.59       11.80      3.13 o 
   9   8   1       55.99       63.86      3.88 o 
  -9   9   1       63.64       68.18      3.83 o 
  -8   9   1        1.56       -0.34      2.88 o 
  -7   9   1       18.53       18.66      3.22 o 
  -6   9   1       62.78       52.75      2.14 o 
  -5   9   1      200.93      192.55      9.10 o 
  -4   9   1       43.38       45.03      1.93 o 
  -3   9   1       88.90       88.07      3.84 o 
  -2   9   1      503.21      484.56     11.06 o 
  -1   9   1       15.61       14.52      4.92 o 
   0   9   1        4.55        3.43      1.19 o 
   1   9   1       23.21       20.64      2.22 o 
   2   9   1      119.13      114.60      3.73 o 
   3   9   1       86.57       85.04      3.09 o 
   4   9   1      105.77       93.61      3.84 o 
   5   9   1      217.47      212.39      5.24 o 
   6   9   1        4.04        0.24      2.84 o 
   7   9   1       37.80       43.71      3.73 o 
   8   9   1       12.76       16.47      3.47 o 
  -7  10   1       39.12       29.96      3.57 o 
  -6  10   1       90.59       78.29      2.48 o 
  -5  10   1      156.69      150.74      2.90 o 
  -4  10   1        0.80        2.37      1.63 o 
  -3  10   1      197.71      193.75      5.09 o 
  -2  10   1       84.42       83.52      2.38 o 
  -1  10   1       37.63       34.46      1.94 o 
   0  10   1       58.39       51.39      2.25 o 
   1  10   1        0.51        2.17      1.69 o 
   2  10   1      132.21      124.96      2.71 o 
   3  10   1      191.33      210.15      5.07 o 
   4  10   1        1.60        1.25      2.59 o 
   5  10   1      179.98      188.07      5.22 o 
   6  10   1        0.29        0.22      2.80 o 
  -6  11   1      272.05      264.71      6.21 o 
  -5  11   1       17.48       13.77      1.83 o 
  -4  11   1        4.49        4.96      3.85 o 
  -3  11   1        7.08       -0.09      2.35 o 
  -2  11   1        9.79       10.55      1.96 o 
  -1  11   1       24.83       26.06      3.30 o 
   0  11   1      174.35      180.84      4.72 o 
   1  11   1       21.90       21.11      2.30 o 
   2  11   1      171.82      162.07      3.12 o 
   3  11   1        0.04        1.37      2.56 o 
   4  11   1       38.21       30.25      3.28 o 
  -3  12   1       31.11       37.36      3.78 o 
  -2  12   1        7.15        8.52      3.24 o 
  -1  12   1       77.98       84.92      4.07 o 
   0  12   1       51.60       54.21      3.59 o 
   1  12   1       32.69       31.00      3.21 o 
  -3 -13   2       34.80       36.20      3.09 o 
  -2 -13   2       25.52       27.43      2.11 o 
  -1 -13   2      127.59      118.18      4.90 o 
   0 -13   2       71.03       71.55      3.89 o 
   1 -13   2        3.17        1.37      3.06 o 
   2 -13   2       10.24        8.58      3.32 o 
   3 -13   2        3.66       -1.33      3.22 o 
   4 -13   2        1.22       -3.28      3.28 o 
  -5 -12   2       12.72        7.09      3.14 o 
  -4 -12   2       33.39       30.32      3.31 o 
  -3 -12   2      447.48      454.41      4.63 o 
  -2 -12   2      205.56      206.10      3.40 o 
  -1 -12   2        4.15        3.93      1.79 o 
   0 -12   2        3.05        1.35      1.64 o 
   1 -12   2       33.01       27.58      3.15 o 
   2 -12   2       10.24       22.47      3.21 o 
   3 -12   2       10.81       10.52      3.08 o 
   4 -12   2       99.44      118.29      4.39 o 
   5 -12   2      157.89      150.76      4.72 o 
   6 -12   2       87.61       85.97      4.09 o 
  -7 -11   2        2.09        0.33      3.22 o 
  -6 -11   2       74.40       76.23      4.13 o 
  -5 -11   2       41.95       36.82      3.48 o 
  -4 -11   2      243.72      263.17      5.57 o 
  -3 -11   2       60.52       60.14      2.33 o 
  -2 -11   2      668.58      659.53      5.11 o 
  -1 -11   2      379.02      375.42      4.02 o 
   0 -11   2       57.95       60.30      2.25 o 
   1 -11   2      227.99      232.31      3.27 o 
   2 -11   2       25.93       34.03      3.12 o 
   3 -11   2      178.96      170.37      4.47 o 
   4 -11   2      167.36      171.24      4.54 o 
   5 -11   2        6.24        5.95      3.13 o 
   6 -11   2      129.38      122.05      4.06 o 
   7 -11   2        2.18       -2.12      2.12 o 
   8 -11   2        4.99        8.27      4.39 o 
  -8 -10   2        5.81        4.29      2.88 o 
  -7 -10   2       86.70       81.44      4.05 o 
  -6 -10   2        6.67        3.61      2.88 o 
  -5 -10   2        4.67        4.23      2.80 o 
  -4 -10   2      464.28      468.64      4.10 o 
  -3 -10   2      161.13      161.22      2.69 o 
  -2 -10   2        4.46        3.74      2.06 o 
  -1 -10   2       89.47       91.87      6.69 o 
   0 -10   2        0.27        1.48      1.97 o 
   1 -10   2       70.85       70.31      3.61 o 
   2 -10   2       62.63       50.67      1.48 o 
   3 -10   2        2.21        0.26      1.46 o 
   4 -10   2        1.02       -0.37      1.44 o 
   5 -10   2      152.58      141.82      2.72 o 
   6 -10   2       66.37       67.65      2.24 o 
   7 -10   2        0.00       -0.58      1.87 o 
   8 -10   2        1.89        7.36      4.06 o 
   9 -10   2       38.95       32.50      2.91 o 
  -9  -9   2        0.26       -2.00      2.95 o 
  -8  -9   2       39.37       34.65      3.28 o 
  -7  -9   2       10.10        6.70      2.87 o 
  -6  -9   2       60.46       56.57      3.38 o 
  -5  -9   2      155.06      165.02      4.33 o 
  -4  -9   2      120.29      116.52      3.23 o 
  -3  -9   2       26.07       24.76      1.54 o 
  -2  -9   2        4.21        4.05      1.69 o 
  -1  -9   2      145.39      138.96      1.59 o 
   0  -9   2      776.59      754.86      5.83 o 
   1  -9   2     1592.63     1603.95     19.91 o 
   2  -9   2     1575.77     1537.63      9.10 o 
   3  -9   2     4483.93     4561.24     30.24 o 
   4  -9   2       38.63       38.47      1.97 o 
   5  -9   2      104.71       98.02      2.36 o 
   6  -9   2        1.97        1.90      1.48 o 
   7  -9   2       23.97       24.04      1.73 o 
   8  -9   2        2.76        9.80      2.33 o 
   9  -9   2       54.27       38.40      3.11 o 
  10  -9   2       26.06       26.24      3.17 o 
 -10  -8   2       34.76       26.59      3.07 o 
  -9  -8   2       36.36       33.92      3.23 o 
  -8  -8   2      210.28      221.04      5.23 o 
  -7  -8   2       86.44       74.56      3.65 o 
  -6  -8   2       32.39       32.23      3.00 o 
  -5  -8   2      154.73      150.00      3.96 o 
  -4  -8   2       32.81       27.74      1.44 o 
  -3  -8   2      182.73      208.41      2.49 o 
  -2  -8   2       27.66       30.83      1.27 o 
  -1  -8   2      588.46      558.83      2.57 o 
   0  -8   2      828.35      889.10      3.28 o 
   1  -8   2      267.36      266.37      2.90 o 
   2  -8   2      254.72      239.36      4.55 o 
   3  -8   2        8.57        8.03      1.07 o 
   4  -8   2      337.79      334.15      3.05 o 
   5  -8   2      280.98      272.43      3.17 o 
   6  -8   2      364.39      360.54      3.64 o 
   7  -8   2        0.12        0.32      1.55 o 
   8  -8   2        6.53       13.95      2.21 o 
   9  -8   2        3.29       -2.65      2.65 o 
  10  -8   2       41.49       30.01      3.10 o 
 -11  -7   2       25.46       29.02      2.03 o 
 -10  -7   2       33.20       34.02      5.53 o 
  -9  -7   2      138.95      132.60      2.69 o 
  -8  -7   2       34.10       36.76      1.80 o 
  -7  -7   2       54.31       55.83      3.24 o 
  -6  -7   2      417.97      407.79      3.53 o 
  -5  -7   2       17.34       18.68      2.19 o 
  -4  -7   2       14.83        8.02      1.08 o 
  -3  -7   2      254.01      276.27      2.58 o 
  -2  -7   2      201.76      198.80      3.63 o 
  -1  -7   2       23.88       30.42      1.18 o 
   0  -7   2      213.97      227.43      3.32 o 
   1  -7   2      382.38      414.58      2.22 o 
   2  -7   2      819.24      842.70      3.18 o 
   3  -7   2       52.63       49.32      2.41 o 
   4  -7   2       55.96       50.18      0.90 o 
   5  -7   2      569.76      589.62      8.58 o 
   6  -7   2      134.96      121.22      2.43 o 
   7  -7   2      259.66      258.76      3.12 o 
   8  -7   2      739.67      737.46      7.63 o 
   9  -7   2       15.94        5.90      2.79 o 
  10  -7   2       15.33       17.10      3.23 o 
  11  -7   2        0.01       -1.03      2.88 o 
 -11  -6   2        0.37        1.48      2.22 o 
 -10  -6   2        0.40        1.38      1.63 o 
  -9  -6   2      396.56      415.61      6.19 o 
  -8  -6   2      121.59      116.02      2.39 o 
  -7  -6   2      293.71      280.47      4.42 o 
  -6  -6   2      395.36      393.72      3.34 o 
  -5  -6   2      443.95      422.09      6.13 o 
  -4  -6   2       62.92       58.28      1.38 o 
  -3  -6   2       47.02       45.86      3.13 o 
  -2  -6   2       96.63       87.01      0.88 o 
  -1  -6   2       10.38        8.86      0.59 o 
   0  -6   2       86.89       84.45      1.32 o 
   1  -6   2        5.67        2.82      0.64 o 
   2  -6   2      692.44      729.01      2.70 o 
   3  -6   2       13.89       13.13      0.67 o 
   4  -6   2      377.37      389.25      3.94 o 
   5  -6   2        9.11        9.58      0.73 o 
   6  -6   2      285.12      307.36      2.96 o 
   7  -6   2      182.38      170.15      3.60 o 
   8  -6   2       61.52       64.44      3.16 o 
   9  -6   2      201.75      198.99      4.64 o 
  10  -6   2      102.42      107.68      4.14 o 
  11  -6   2       51.11       50.50      3.43 o 
 -12  -5   2       64.57       67.49      3.29 o 
 -11  -5   2      358.65      333.52      5.35 o 
 -10  -5   2       22.75       27.37      1.87 o 
  -9  -5   2      495.44      468.42      7.45 o 
  -8  -5   2      411.80      398.32      5.81 o 
  -7  -5   2      603.68      574.96      7.95 o 
  -6  -5   2        0.85        1.36      1.63 o 
  -5  -5   2      106.17      124.85      2.65 o 
  -4  -5   2      163.52      161.53      1.14 o 
  -3  -5   2       46.03       51.89      0.63 o 
  -2  -5   2      449.13      399.61     10.55 o 
  -1  -5   2        0.23        1.95      1.14 o 
   0  -5   2      290.68      351.59      3.71 o 
   1  -5   2     1622.83     1911.35     19.27 o 
   2  -5   2      644.09      725.79      3.81 o 
   3  -5   2     1580.37     1651.26     11.86 o 
   4  -5   2      716.62      716.93      2.67 o 
   5  -5   2      174.35      202.41      1.64 o 
   6  -5   2      495.33      485.09      5.29 o 
   7  -5   2      790.32      755.99      6.97 o 
   8  -5   2        7.89        4.45      2.19 o 
   9  -5   2        3.95        3.30      2.54 o 
  10  -5   2        3.06        3.84      2.60 o 
  11  -5   2        1.81       -0.11      2.64 o 
  12  -5   2        2.33       -1.35      2.56 o 
 -12  -4   2        2.64        3.74      2.22 o 
 -11  -4   2       16.65       13.90      2.24 o 
 -10  -4   2      110.24      124.13      3.46 o 
  -9  -4   2       90.69       99.75      2.24 o 
  -8  -4   2      290.13      262.44      3.11 o 
  -7  -4   2      278.97      277.23      2.89 o 
  -6  -4   2       93.90       75.55      3.04 o 
  -5  -4   2        0.03        1.78      0.58 o 
  -4  -4   2      192.31      177.24      1.16 o 
  -3  -4   2      848.16      834.32     20.25 o 
  -2  -4   2      867.30      745.78      6.89 o 
  -1  -4   2      878.38      935.87      3.15 o 
   0  -4   2     3567.36     3856.16     10.06 o 
   1  -4   2     8381.68     8551.71     52.45 o 
   2  -4   2      419.58      462.67      3.65 o 
   3  -4   2     3946.03     3922.53      8.23 o 
   4  -4   2     2734.69     2849.59     23.45 o 
   5  -4   2      132.41      151.89      1.39 o 
   6  -4   2     3639.77     3502.75     22.54 o 
   7  -4   2      154.34      156.57      3.11 o 
   8  -4   2       83.84       83.47      3.21 o 
   9  -4   2       26.89       27.13      2.78 o 
  10  -4   2       32.30       29.14      2.86 o 
  11  -4   2       38.98       34.73      2.99 o 
  12  -4   2        2.89        4.19      2.70 o 
 -12  -3   2       34.61       34.95      2.68 o 
 -11  -3   2        4.63        6.08      2.18 o 
 -10  -3   2      147.21      139.28      3.65 o 
  -9  -3   2      258.79      232.59      6.01 o 
  -8  -3   2      423.56      379.54      3.86 o 
  -7  -3   2      702.44      655.17      4.00 o 
  -6  -3   2     3242.10     3243.58     15.13 o 
  -5  -3   2      187.79      198.32      3.27 o 
  -4  -3   2     1952.85     1902.10     10.79 o 
  -3  -3   2        2.71        4.71      0.63 o 
  -2  -3   2     1841.02     1736.63     10.85 o 
  -1  -3   2      813.31      782.75      8.41 o 
   0  -3   2      565.44      613.49      5.05 o 
   1  -3   2     1844.93     1957.07     12.74 o 
   2  -3   2     1449.77     1510.55     12.35 o 
   3  -3   2     1589.12     1498.78      9.45 o 
   4  -3   2      350.91      388.98      2.99 o 
   5  -3   2      341.59      320.39      4.28 o 
   6  -3   2       16.53       15.08      0.78 o 
   7  -3   2      310.91      341.21      2.86 o 
   8  -3   2       20.18       13.43      1.49 o 
   9  -3   2       19.40       19.42      2.44 o 
  10  -3   2      186.41      187.18      4.53 o 
  11  -3   2       26.93       26.98      2.91 o 
  12  -3   2        9.22       16.75      2.68 o 
 -13  -2   2       23.48       20.39      2.86 o 
 -12  -2   2        4.34        7.29      2.30 o 
 -11  -2   2        9.11        5.51      2.16 o 
 -10  -2   2      115.98      113.56      3.43 o 
  -9  -2   2        0.26       -0.74      1.86 o 
  -8  -2   2      341.89      307.21      2.89 o 
  -7  -2   2      243.48      247.55      3.87 o 
  -6  -2   2     3839.82     3620.88      7.39 o 
  -5  -2   2       48.38       29.78      0.66 o 
  -4  -2   2      114.79      122.68      2.59 o 
  -3  -2   2     5835.21     5648.72     25.28 o 
  -2  -2   2      219.37      212.96      1.09 o 
  -1  -2   2     1390.81     1282.47      6.48 o 
   0  -2   2     2568.86     2634.79      7.65 o 
   1  -2   2        0.14        1.10      0.30 o 
   2  -2   2     1298.31     1274.79      7.03 o 
   3  -2   2      235.51      227.39      0.99 o 
   4  -2   2      180.54      190.19      1.10 o 
   5  -2   2     1214.40     1168.19      7.11 o 
   6  -2   2       83.09       89.20      1.28 o 
   7  -2   2      173.79      167.82      1.90 o 
   8  -2   2      100.94       90.87      1.82 o 
   9  -2   2       11.87        5.09      2.17 o 
  10  -2   2      130.17      123.19      3.86 o 
  11  -2   2       38.77       40.37      2.99 o 
  12  -2   2       22.01       26.72      2.91 o 
 -13  -1   2       13.08       20.80      2.70 o 
 -12  -1   2       23.52       19.00      2.56 o 
 -11  -1   2        1.28        1.73      1.82 o 
 -10  -1   2       38.72       33.94      1.94 o 
  -9  -1   2       15.62       12.90      1.57 o 
  -8  -1   2       81.79       81.43      4.20 o 
  -7  -1   2       19.17       24.90      2.94 o 
  -6  -1   2      129.21      104.27      1.29 o 
  -5  -1   2     1608.16     1466.03     19.48 o 
  -4  -1   2      136.41      198.40      1.35 o 
  -3  -1   2     4743.69     4659.75      6.07 o 
  -2  -1   2      306.85      276.40      2.02 o 
  -1  -1   2     4613.38     4816.33     69.55 o 
   0  -1   2     1792.11     1867.20      4.62 o 
   1  -1   2      713.43      724.90     11.86 o 
   2  -1   2     6976.51     6748.59     41.24 o 
   3  -1   2       52.06       47.19      1.81 o 
   4  -1   2     2010.18     1989.86     15.60 o 
   5  -1   2      363.15      334.42      2.62 o 
   6  -1   2       46.37       36.62      0.84 o 
   7  -1   2       41.28       34.19      1.35 o 
   8  -1   2        5.98        3.68      0.91 o 
   9  -1   2      189.16      174.03      2.47 o 
  10  -1   2       73.28       73.41      3.19 o 
  11  -1   2       79.75       83.99      3.52 o 
  12  -1   2        8.32        3.62      2.73 o 
 -13   0   2        0.12        1.37      2.72 o 
 -12   0   2        5.12        3.50      2.23 o 
 -11   0   2       37.61       36.16      2.09 o 
 -10   0   2       29.29       29.54      1.88 o 
  -9   0   2      203.35      216.28      7.51 o 
  -8   0   2      579.73      583.87      4.25 o 
  -7   0   2       12.34       12.22      1.26 o 
  -6   0   2       12.42        8.96      1.24 o 
  -5   0   2      746.89      747.31     12.49 o 
  -4   0   2        0.04        0.39      0.44 o 
  -3   0   2       33.09       36.86      0.56 o 
  -2   0   2     5367.75     5385.74     30.22 o 
  -1   0   2    17034.90    16959.39    154.00 o 
   0   0   2       21.89       22.03      0.68 o 
   1   0   2     2289.06     2182.22      2.89 o 
   2   0   2      351.94      292.48      1.47 o 
   3   0   2      192.94      194.64      2.70 o 
   4   0   2     4031.95     4196.28     16.48 o 
   5   0   2     1143.40     1109.71      7.73 o 
   6   0   2       12.08        9.68      0.69 o 
   7   0   2        9.03        3.33      0.70 o 
   8   0   2       17.69       21.63      0.90 o 
   9   0   2       19.83       20.08      1.27 o 
  10   0   2        8.13        4.58      1.08 o 
  11   0   2        7.56        7.15      2.33 o 
  12   0   2       16.70       14.43      2.88 o 
 -13   1   2       12.40        9.11      2.66 o 
 -12   1   2        5.67        5.47      2.22 o 
 -11   1   2       13.56       16.31      1.96 o 
 -10   1   2       24.92       25.19      1.88 o 
  -9   1   2       91.05       92.80      2.27 o 
  -8   1   2      109.38      100.77      2.15 o 
  -7   1   2      451.62      423.95      6.76 o 
  -6   1   2        7.23       18.35      7.38 o 
  -5   1   2      308.30      378.42      2.78 o 
  -4   1   2       11.36       15.40      0.91 o 
  -3   1   2      486.44      534.24      5.60 o 
  -2   1   2       99.51       80.05      1.01 o 
  -1   1   2      100.47      134.51      1.01 o 
   0   1   2      102.60       83.58      0.91 o 
   1   1   2     2100.90     1924.27      7.72 o 
   2   1   2       71.92       79.00      0.75 o 
   3   1   2     3668.00     3730.70      9.56 o 
   4   1   2       15.82       23.33      0.62 o 
   5   1   2      251.94      248.75      1.51 o 
   6   1   2       70.59       60.12      1.55 o 
   7   1   2        2.22        1.80      0.73 o 
   8   1   2       72.01       87.31      1.64 o 
   9   1   2       44.13       38.17      1.15 o 
  10   1   2       32.82       34.54      1.87 o 
  11   1   2        4.01        7.61      2.49 o 
 -12   2   2       23.95       12.95      2.18 o 
 -11   2   2        9.48        9.53      1.89 o 
 -10   2   2      196.54      192.88      5.36 o 
  -9   2   2       38.80       36.48      1.82 o 
  -8   2   2       64.10       49.21      1.77 o 
  -7   2   2       34.00       34.97      1.50 o 
  -6   2   2      203.35      177.52      2.23 o 
  -5   2   2       22.83       23.59      1.11 o 
  -4   2   2        1.99        0.95      0.86 o 
  -3   2   2      198.29      215.23      3.72 o 
  -2   2   2        7.86        5.04      0.43 o 
  -1   2   2      198.50      235.73      1.60 o 
   0   2   2     2899.51     2806.83      4.95 o 
   1   2   2     1187.33     1171.04     12.35 o 
   2   2   2       60.75       69.76      1.65 o 
   3   2   2     2148.60     2165.89     20.46 o 
   4   2   2      303.98      406.71      2.46 o 
   5   2   2       28.03       28.91      1.54 o 
   6   2   2       29.79       23.55      1.86 o 
   7   2   2        1.26        1.40      0.76 o 
   8   2   2       25.73       27.82      1.03 o 
   9   2   2       51.81       51.86      1.52 o 
  10   2   2        0.37        0.15      1.21 o 
  11   2   2        0.02       -1.48      1.67 o 
 -12   3   2       40.12       36.07      2.40 o 
 -11   3   2       36.53       36.66      2.95 o 
 -10   3   2      283.02      290.10      3.73 o 
  -9   3   2        0.34        0.57      1.42 o 
  -8   3   2      146.03      144.26      2.52 o 
  -7   3   2      261.79      267.88      2.92 o 
  -6   3   2       12.06       13.08      1.12 o 
  -5   3   2       55.44       71.82      3.05 o 
  -4   3   2      610.01      717.98     23.71 o 
  -3   3   2     5606.26     5923.28     47.66 o 
  -2   3   2     1144.66     1166.41     18.48 o 
  -1   3   2      641.12      642.01      2.37 o 
   0   3   2      567.47      457.91      6.95 o 
   1   3   2        7.94        7.72      0.76 o 
   2   3   2      186.93      179.88      2.89 o 
   3   3   2      525.73      549.61      8.38 o 
   4   3   2        0.66        2.06      0.56 o 
   5   3   2      348.43      307.68      2.66 o 
   6   3   2      303.94      332.65      2.97 o 
   7   3   2      130.32      122.40      2.95 o 
   8   3   2       79.96       75.73      2.10 o 
   9   3   2        4.81        6.32      1.95 o 
  10   3   2        1.59        2.29      1.94 o 
  11   3   2       37.17       42.82      3.23 o 
 -12   4   2       31.58       23.68      3.32 o 
 -11   4   2      242.94      259.23      6.25 o 
 -10   4   2      164.98      177.38     11.69 o 
  -9   4   2       65.63       71.35      2.21 o 
  -8   4   2      228.93      226.60      3.03 o 
  -7   4   2        0.91        0.17      1.21 o 
  -6   4   2      105.46       94.05      1.83 o 
  -5   4   2        0.91        0.49      1.01 o 
  -4   4   2       15.55       28.33      1.11 o 
  -3   4   2      260.24      368.40      1.81 o 
  -2   4   2      144.71      176.11      1.58 o 
  -1   4   2      429.35      532.38      6.01 o 
   0   4   2      355.87      392.24      2.77 o 
   1   4   2      137.42      159.65      8.28 o 
   2   4   2        4.44        3.24      1.70 o 
   3   4   2       64.99       61.54      1.38 o 
   4   4   2      283.29      265.77      4.34 o 
   5   4   2      590.11      575.33      3.63 o 
   6   4   2        0.24        0.28      1.25 o 
   7   4   2      233.28      246.07      3.24 o 
   8   4   2        0.73       -1.47      2.44 o 
   9   4   2        0.11       -2.38      2.40 o 
  10   4   2        0.83       -0.60      2.69 o 
  11   4   2       10.41        9.92      3.06 o 
 -11   5   2      100.07      109.31      4.07 o 
 -10   5   2        1.04        2.77      1.76 o 
  -9   5   2      101.10      101.87      3.89 o 
  -8   5   2       51.17       56.79      2.94 o 
  -7   5   2      169.36      171.58      2.56 o 
  -6   5   2       85.85       91.34      2.72 o 
  -5   5   2       15.96       11.13      1.18 o 
  -4   5   2      672.17      689.65      3.76 o 
  -3   5   2       18.56       19.85      0.94 o 
  -2   5   2       26.73       27.62      0.94 o 
  -1   5   2        5.40        5.10      0.77 o 
   0   5   2        3.49        0.43      0.88 o 
   1   5   2      186.65      219.40      3.31 o 
   2   5   2     2620.05     2794.04     16.62 o 
   3   5   2       53.33       49.22      1.08 o 
   4   5   2      272.02      253.76      2.48 o 
   5   5   2      110.54      132.09      2.49 o 
   6   5   2      230.62      221.95      4.78 o 
   7   5   2      119.34      113.97      3.95 o 
   8   5   2        0.02       -1.76      2.73 o 
   9   5   2        6.59        1.79      2.51 o 
  10   5   2        7.98        8.28      2.99 o 
 -11   6   2       40.20       49.83      3.43 o 
 -10   6   2        0.16        2.31      3.49 o 
  -9   6   2       13.29       12.55      1.72 o 
  -8   6   2        0.23       -0.13      1.79 o 
  -7   6   2       79.13       75.31      1.99 o 
  -6   6   2      384.34      393.58      3.56 o 
  -5   6   2      136.39      145.12      2.21 o 
  -4   6   2      944.22      938.20     23.96 o 
  -3   6   2        0.26        1.13      0.93 o 
  -2   6   2      189.13      188.50      2.97 o 
  -1   6   2       58.69       39.45      2.92 o 
   0   6   2       15.17       19.35      1.23 o 
   1   6   2      193.93      174.80      3.81 o 
   2   6   2       76.66       91.56      1.41 o 
   3   6   2      549.17      557.08      2.84 o 
   4   6   2      205.15      219.28      4.21 o 
   5   6   2       57.64       63.82      3.50 o 
   6   6   2       57.56       55.08      3.62 o 
   7   6   2        8.68        7.09      2.72 o 
   8   6   2       18.89       14.89      2.80 o 
   9   6   2       89.38       98.47      4.27 o 
  10   6   2        1.04       -1.60      2.79 o 
 -10   7   2       46.88       46.77      3.17 o 
  -9   7   2       24.26       21.97      1.87 o 
  -8   7   2       40.48       37.22      1.90 o 
  -7   7   2      275.78      265.26      8.75 o 
  -6   7   2      123.90      127.13      2.37 o 
  -5   7   2      798.31      784.07      6.61 o 
  -4   7   2      507.38      498.86      5.07 o 
  -2   7   2       14.65        9.91      1.83 o 
  -1   7   2       19.00       18.81      3.09 o 
   0   7   2       41.05       43.96      1.68 o 
   1   7   2     1500.08     1491.97     10.93 o 
   2   7   2       48.60       47.81      1.30 o 
   3   7   2      139.92      137.25      1.92 o 
   4   7   2       30.58       26.95      2.84 o 
   5   7   2        3.47       -1.45      2.60 o 
   6   7   2        1.34        1.55      2.67 o 
   7   7   2       31.28       32.81      3.19 o 
   8   7   2        4.08        2.89      2.77 o 
   9   7   2       45.72       42.98      3.75 o 
  -8   8   2       28.82       30.97      2.59 o 
  -7   8   2      281.81      275.48      4.80 o 
  -6   8   2       20.59       20.81      2.25 o 
  -5   8   2      363.99      333.60      4.68 o 
  -4   8   2       92.29       90.14      2.74 o 
  -2   8   2        4.09        3.80      1.92 o 
  -1   8   2       25.79       26.34      2.09 o 
   0   8   2      270.08      260.65      3.78 o 
   1   8   2       42.73       51.12      1.44 o 
   2   8   2      247.71      238.83      2.26 o 
   3   8   2      108.16      101.78      2.33 o 
   4   8   2        6.40        4.30      2.44 o 
   5   8   2        0.73       -2.05      2.81 o 
   6   8   2       10.05        8.79      2.85 o 
   7   8   2       50.63       48.72      3.56 o 
   8   8   2       87.11      107.22      4.52 o 
  -7   9   2       28.41       23.73      2.50 o 
  -6   9   2       92.51       87.07      3.15 o 
  -5   9   2      194.99      193.90      3.89 o 
  -4   9   2        0.07        0.68      1.73 o 
  -3   9   2       34.06       30.67      2.02 o 
  -2   9   2       31.33       26.50      1.93 o 
  -1   9   2       10.80        9.08      1.77 o 
   0   9   2     1082.14     1056.17      6.36 o 
   1   9   2       47.19       48.99      1.53 o 
   2   9   2      325.61      297.40      5.44 o 
   3   9   2       57.48       45.58      3.14 o 
   4   9   2        2.11        0.06      2.52 o 
   5   9   2        5.45       13.96      2.94 o 
   6   9   2       10.54       12.27      3.18 o 
   7   9   2       34.80       34.38      3.55 o 
  -7  10   2       10.03        7.02      3.37 o 
  -6  10   2        0.06       -0.82      2.90 o 
  -5  10   2       40.06       36.91      2.10 o 
  -4  10   2       11.03       11.09      2.22 o 
  -3  10   2       12.94       10.96      2.01 o 
  -2  10   2       26.09       20.63      2.53 o 
  -1  10   2      123.17      116.31      6.09 o 
   0  10   2       49.42       53.37      3.53 o 
   1  10   2       10.20       12.43      2.35 o 
   2  10   2       90.23       95.50      8.95 o 
   3  10   2        0.55       -1.03      2.49 o 
   4  10   2       31.59       33.76      3.31 o 
   5  10   2       10.19       20.57      3.21 o 
  -5  11   2       29.57       23.61      1.69 o 
  -4  11   2        4.85        4.77      1.91 o 
  -3  11   2       13.40       17.34      1.75 o 
  -2  11   2        9.37        8.42      1.95 o 
  -1  11   2      144.87      140.70      4.67 o 
   0  11   2       37.77       38.09      3.43 o 
   1  11   2       12.78       15.37      3.08 o 
   2  11   2        0.39       -2.45      2.45 o 
   3  11   2       19.82       13.82      2.77 o 
  -4 -13   3        9.16       13.76      3.16 o 
  -3 -13   3       52.03       49.57      2.41 o 
  -2 -13   3        1.86       -0.35      3.42 o 
  -1 -13   3        0.33       -0.53      1.82 o 
   0 -13   3       15.72       15.21      1.97 o 
   1 -13   3       62.90       60.13      3.66 o 
   2 -13   3      354.55      348.58      6.38 o 
   3 -13   3        8.23        9.00      3.34 o 
   4 -13   3      189.31      193.27      5.23 o 
   5 -13   3        1.97        3.41      3.38 o 
  -6 -12   3        0.02       -0.61      2.97 o 
  -5 -12   3       79.97       82.95      4.12 o 
  -4 -12   3      158.93      178.10      5.10 o 
  -3 -12   3        0.26        0.41      1.91 o 
  -2 -12   3       44.47       40.95      2.22 o 
  -1 -12   3       52.79       55.92      2.26 o 
   0 -12   3       32.28       32.73      2.07 o 
   1 -12   3      233.74      247.93      3.48 o 
   2 -12   3      410.65      415.02      6.34 o 
   3 -12   3       75.22       67.50      3.66 o 
   4 -12   3       43.91       45.09      3.43 o 
   5 -12   3       24.60       27.05      2.62 o 
   6 -12   3       31.58       36.29      2.15 o 
   7 -12   3       10.06       11.18      5.57 o 
  -7 -11   3      105.52      103.37      4.50 o 
  -6 -11   3       65.62       64.10      3.92 o 
  -5 -11   3       18.29       22.75      3.18 o 
  -4 -11   3       41.01       40.55      2.07 o 
  -3 -11   3       95.53      100.76      2.53 o 
  -2 -11   3       59.37       60.23      5.36 o 
  -1 -11   3       72.74       77.26      4.72 o 
   0 -11   3      519.66      548.95      4.57 o 
   1 -11   3       75.19       76.48      2.69 o 
   2 -11   3      164.41      156.86      3.17 o 
   3 -11   3      265.35      248.53      8.89 o 
   4 -11   3       28.24       20.62      3.09 o 
   5 -11   3        1.31        0.77      1.47 o 
   6 -11   3       32.23       39.87      4.61 o 
   7 -11   3        9.06        6.19      2.52 o 
   8 -11   3       89.86       99.52      2.72 o 
  -9 -10   3        7.81        6.18      3.15 o 
  -8 -10   3       80.11       83.94      4.24 o 
  -7 -10   3       58.09       52.91      3.68 o 
  -6 -10   3       13.21       12.01      3.00 o 
  -5 -10   3       16.57       15.00      2.83 o 
  -4 -10   3       79.13       80.66      2.17 o 
  -3 -10   3      116.74      118.22      2.45 o 
  -2 -10   3      525.91      548.22      7.05 o 
  -1 -10   3      793.19      792.14      3.60 o 
   0 -10   3     1457.64     1474.61      9.58 o 
   1 -10   3      826.67      825.47     14.04 o 
   2 -10   3        5.62        6.46      1.45 o 
   3 -10   3       87.79       81.71      2.05 o 
   4 -10   3       15.78       16.90      2.56 o 
   5 -10   3       14.01       13.56      1.64 o 
   6 -10   3       29.31       35.11      4.05 o 
   7 -10   3       38.12       37.02      1.91 o 
   8 -10   3       60.65       59.89      3.17 o 
   9 -10   3        0.07        8.29      2.40 o 
  -9  -9   3        2.23        4.26      2.99 o 
  -8  -9   3      106.19      115.67      4.39 o 
  -7  -9   3       33.74       29.26      3.31 o 
  -6  -9   3       33.06       27.21      2.94 o 
  -5  -9   3        4.80        2.09      2.50 o 
  -4  -9   3        0.06        0.09      2.21 o 
  -3  -9   3      355.51      362.84      7.12 o 
  -2  -9   3       49.40       45.19      1.11 o 
  -1  -9   3        0.48       -0.18      0.82 o 
   0  -9   3      102.31      110.90      2.04 o 
   1  -9   3      188.21      180.99      5.05 o 
   2  -9   3      107.73      102.93      2.26 o 
   3  -9   3      480.83      471.74      2.96 o 
   4  -9   3        8.65        7.87      1.59 o 
   5  -9   3        1.65       -1.57      1.57 o 
   6  -9   3        3.66        2.85      1.86 o 
   7  -9   3       78.69       77.36      2.46 o 
   8  -9   3      186.69      184.70      4.50 o 
   9  -9   3        0.84        6.24      2.24 o 
  10  -9   3        8.90        1.99      2.78 o 
 -10  -8   3       17.10       19.26      2.63 o 
  -9  -8   3       49.58       59.10      2.34 o 
  -8  -8   3       72.54       78.99      2.25 o 
  -7  -8   3        0.96        1.84      1.31 o 
  -6  -8   3        1.52        2.54      2.51 o 
  -5  -8   3      101.92      100.15      3.37 o 
  -4  -8   3       44.24       52.10      2.76 o 
  -3  -8   3      204.28      204.16      3.26 o 
  -2  -8   3      107.57      113.09      1.99 o 
  -1  -8   3        0.46        0.84      0.72 o 
   0  -8   3       19.45       20.31      0.89 o 
   1  -8   3      166.35      157.80      2.80 o 
   2  -8   3     1416.19     1461.99     14.68 o 
   3  -8   3      155.52      154.25      4.01 o 
   4  -8   3      604.44      580.14      4.74 o 
   5  -8   3      816.16      809.98      4.87 o 
   6  -8   3        0.48        0.16      1.50 o 
   7  -8   3      157.77      152.17      2.61 o 
   8  -8   3       27.59       22.64      2.49 o 
   9  -8   3       21.01       20.72      2.79 o 
  10  -8   3       11.36        2.64      2.78 o 
 -11  -7   3        2.09        3.26      2.19 o 
 -10  -7   3       13.13       10.15      1.71 o 
  -9  -7   3      126.06      133.87      5.08 o 
  -8  -7   3       10.25        9.30      1.51 o 
  -7  -7   3      182.47      171.74      2.63 o 
  -6  -7   3       90.54       91.98      1.96 o 
  -5  -7   3       98.39       96.15      2.40 o 
  -4  -7   3       25.49       26.41      3.24 o 
  -3  -7   3       41.46       44.50      1.38 o 
  -2  -7   3      236.76      235.63      2.35 o 
  -1  -7   3      976.36     1005.39      5.44 o 
   0  -7   3      302.70      309.22      4.91 o 
   1  -7   3     1038.32     1116.03      6.80 o 
   2  -7   3     1049.37     1105.61      9.02 o 
   3  -7   3      100.67      108.41      1.09 o 
   4  -7   3       39.70       36.40      1.52 o 
   5  -7   3       27.63       22.27      0.99 o 
   6  -7   3      165.53      174.21      2.47 o 
   7  -7   3      758.48      755.04      7.36 o 
   8  -7   3       11.04       20.28      2.39 o 
   9  -7   3        4.26       -0.42      2.56 o 
  10  -7   3        9.77        4.86      2.88 o 
  11  -7   3        9.08       12.51      3.20 o 
 -11  -6   3       59.26       55.52      3.02 o 
 -10  -6   3       21.81       31.37      2.26 o 
  -9  -6   3       66.98       75.55      2.19 o 
  -8  -6   3        2.17        2.31      2.06 o 
  -7  -6   3        0.21       -0.16      1.32 o 
  -6  -6   3       51.29       41.83      1.54 o 
  -5  -6   3       40.35       38.46      1.84 o 
  -4  -6   3        7.62        2.96      0.91 o 
  -3  -6   3       27.40       17.11      0.90 o 
  -2  -6   3       15.95        6.87      1.16 o 
  -1  -6   3      134.42      174.01      1.32 o 
   0  -6   3       10.52        6.23      0.98 o 
   1  -6   3     1566.03     1586.67      7.80 o 
   2  -6   3       94.71       91.61      1.13 o 
   3  -6   3      217.82      223.04      3.37 o 
   4  -6   3      402.44      372.60      3.91 o 
   5  -6   3        1.47        0.71      1.07 o 
   6  -6   3      272.52      266.66      2.74 o 
   7  -6   3       63.31       65.50      2.86 o 
   8  -6   3        1.91        2.39      2.20 o 
   9  -6   3       27.38       20.59      2.62 o 
  10  -6   3        5.68        1.67      2.68 o 
  11  -6   3       19.21       20.98      3.00 o 
 -12  -5   3        1.60       -1.09      2.23 o 
 -11  -5   3       18.83       14.53      2.28 o 
 -10  -5   3       71.79       81.07      3.04 o 
  -9  -5   3      173.37      163.88      3.09 o 
  -8  -5   3       29.95       30.59      1.65 o 
  -7  -5   3      238.38      229.56      2.81 o 
  -6  -5   3      278.89      246.87      3.47 o 
  -5  -5   3      252.75      228.35      3.50 o 
  -4  -5   3       29.45       37.24      2.82 o 
  -3  -5   3      564.09      572.30      3.73 o 
  -2  -5   3       65.72       77.33      1.19 o 
  -1  -5   3      222.63      259.66      1.96 o 
   0  -5   3     2151.01     2168.95     24.16 o 
   1  -5   3     7731.12     8207.04     51.94 o 
   2  -5   3      149.69      178.67      1.73 o 
   3  -5   3     7541.23     7853.79     68.93 o 
   4  -5   3      535.55      578.14      5.22 o 
   5  -5   3      169.12      171.10      2.01 o 
   6  -5   3      186.70      174.98      3.86 o 
   7  -5   3        7.98        5.46      2.14 o 
   8  -5   3      136.28      118.13      3.60 o 
   9  -5   3        0.66       -0.83      2.38 o 
  10  -5   3        3.96        4.29      2.38 o 
  11  -5   3       60.65       54.96      3.55 o 
  12  -5   3        0.60       -2.78      2.78 o 
 -12  -4   3        5.22        5.69      2.25 o 
 -11  -4   3       75.61       69.23      3.11 o 
 -10  -4   3       45.84       44.11      2.72 o 
  -9  -4   3      532.48      501.12      4.12 o 
  -8  -4   3       64.15       68.11      2.11 o 
  -7  -4   3     1790.19     1711.43      8.30 o 
  -6  -4   3       50.72       59.64      1.06 o 
  -5  -4   3      439.34      395.08      2.19 o 
  -4  -4   3      155.25      151.19      1.74 o 
  -3  -4   3      583.05      602.11      2.30 o 
  -2  -4   3       30.09       34.34      0.67 o 
  -1  -4   3        0.53        1.87      0.57 o 
   0  -4   3     1789.76     1736.25      9.30 o 
   1  -4   3      179.93      181.12      4.60 o 
   2  -4   3        7.30        1.46      0.42 o 
   3  -4   3      816.23     1045.16      9.41 o 
   4  -4   3     1090.45     1130.94     14.37 o 
   5  -4   3      163.32      152.77      1.54 o 
   6  -4   3        1.39       -0.26      1.85 o 
   7  -4   3      497.80      497.57      5.68 o 
   8  -4   3       86.86       77.13      2.97 o 
   9  -4   3        4.81        3.23      2.24 o 
  10  -4   3       29.68       33.61      2.92 o 
  11  -4   3       14.86        7.60      2.42 o 
  12  -4   3       21.00       19.25      2.79 o 
 -12  -3   3        4.36        5.24      2.30 o 
 -11  -3   3       20.81       21.11      2.54 o 
 -10  -3   3       28.94       25.33      2.49 o 
  -9  -3   3      204.65      177.15      3.96 o 
  -8  -3   3      230.53      222.13      2.64 o 
  -7  -3   3       14.67       13.20      1.24 o 
  -6  -3   3      738.83      684.51      4.18 o 
  -5  -3   3      228.42      213.71      1.52 o 
  -4  -3   3        2.84        8.12      0.56 o 
  -3  -3   3     2972.59     3043.38     11.79 o 
  -2  -3   3        1.44        1.96      0.42 o 
  -1  -3   3      495.23      491.82      4.28 o 
   0  -3   3      517.11      511.58      6.95 o 
   1  -3   3       10.04       11.97      0.45 o 
   2  -3   3      535.81      483.53      3.47 o 
   3  -3   3      260.27      240.43      6.02 o 
   4  -3   3      190.61      190.46      2.24 o 
   5  -3   3       39.92       41.09      0.89 o 
   6  -3   3      462.59      433.92      6.28 o 
   7  -3   3     1015.23     1018.64      5.35 o 
   8  -3   3      271.15      263.53      3.20 o 
   9  -3   3        4.83        5.46      2.22 o 
  10  -3   3       60.73       63.97      3.17 o 
  11  -3   3        2.77        1.03      2.34 o 
  12  -3   3        4.28        7.80      2.75 o 
 -13  -2   3        0.23        3.55      2.46 o 
 -12  -2   3       20.23       17.41      2.67 o 
 -11  -2   3        3.69       -1.25      2.25 o 
 -10  -2   3       35.17       34.87      2.58 o 
  -9  -2   3      273.17      266.21      4.65 o 
  -8  -2   3     1040.93      967.57      7.66 o 
  -7  -2   3       20.65       27.11      2.36 o 
  -6  -2   3      645.93      619.17      4.02 o 
  -5  -2   3      367.81      381.87      3.22 o 
  -4  -2   3     2390.80     2608.19     10.01 o 
  -3  -2   3       13.13       27.31      2.16 o 
  -2  -2   3     1002.20     1035.51      6.72 o 
  -1  -2   3     5005.40     5014.93     22.91 o 
   0  -2   3      661.86      675.11      3.53 o 
   1  -2   3     2031.41     2034.13     19.45 o 
   2  -2   3     1928.05     1905.22     13.79 o 
   3  -2   3      133.96      123.10      2.39 o 
   4  -2   3     1372.77     1476.13     18.00 o 
   5  -2   3      205.55      195.53      2.08 o 
   6  -2   3      648.15      644.72      6.56 o 
   7  -2   3      234.94      220.76      1.92 o 
   8  -2   3       93.83      100.28      2.18 o 
   9  -2   3       68.54       72.70      2.19 o 
  10  -2   3        2.38        0.85      2.37 o 
  11  -2   3       10.70        9.66      2.44 o 
  12  -2   3        6.76        8.81      2.77 o 
 -13  -1   3        1.90       -1.71      2.42 o 
 -12  -1   3        3.30        1.01      2.33 o 
 -11  -1   3      141.73      140.31      4.01 o 
 -10  -1   3       16.92       12.89      2.38 o 
  -9  -1   3      399.02      425.23     15.36 o 
  -8  -1   3      502.01      508.84     10.33 o 
  -7  -1   3       70.83       84.97      1.89 o 
  -6  -1   3       16.34       20.17      0.90 o 
  -5  -1   3     1834.57     1827.50      4.72 o 
  -4  -1   3      464.54      485.57      5.38 o 
  -3  -1   3      459.58      538.91      5.99 o 
  -2  -1   3     3334.97     3459.29     10.98 o 
  -1  -1   3     2660.16     2499.87      3.67 o 
   0  -1   3       96.23       95.65      0.80 o 
   1  -1   3     8730.08     7987.00     28.05 o 
   2  -1   3        0.36        0.76      0.36 o 
   3  -1   3     1121.29     1192.02     10.40 o 
   4  -1   3       77.08       98.01      1.58 o 
   5  -1   3      615.35      701.37      5.86 o 
   6  -1   3      467.93      472.88      2.43 o 
   7  -1   3      321.32      287.29      3.67 o 
   8  -1   3       13.06       13.36      1.01 o 
   9  -1   3       20.76       13.49      2.97 o 
  10  -1   3       93.28       96.16      5.29 o 
  11  -1   3        3.36        2.43      1.74 o 
  12  -1   3       27.20       21.68      2.85 o 
 -13   0   3        0.02       -1.30      2.52 o 
 -12   0   3        1.09        6.95      1.87 o 
 -11   0   3        0.64        0.06      2.19 o 
 -10   0   3      269.90      275.26      4.37 o 
  -9   0   3      110.35      118.94      8.29 o 
  -8   0   3       10.94       12.70      1.51 o 
  -7   0   3        0.71        1.19      1.21 o 
  -6   0   3      454.57      517.81     16.15 o 
  -5   0   3       13.20       17.66      0.57 o 
  -4   0   3      139.79      122.39      2.28 o 
  -3   0   3      551.94      558.56      3.58 o 
  -2   0   3      610.02      544.76      3.40 o 
  -1   0   3     1433.25     1360.21     21.63 o 
   0   0   3      258.75      221.70      1.80 o 
   1   0   3       25.27       32.28      0.46 o 
   2   0   3      328.53      313.00      1.41 o 
   3   0   3      730.45      831.78      2.62 o 
   4   0   3       72.00       76.95      0.94 o 
   5   0   3      314.81      387.79      3.77 o 
   6   0   3      318.49      258.63      3.45 o 
   7   0   3        0.25        0.04      0.73 o 
   8   0   3      190.56      189.15      1.75 o 
   9   0   3       67.46       54.61      1.65 o 
  10   0   3        1.92        0.55      1.45 o 
  11   0   3       42.98       37.19      4.44 o 
 -12   1   3       37.54       32.62      2.28 o 
 -11   1   3        3.15        3.32      1.86 o 
 -10   1   3      231.90      231.11     13.87 o 
  -9   1   3      169.84      165.30      5.46 o 
  -8   1   3        0.37        0.06      1.37 o 
  -7   1   3        4.53        2.55      1.57 o 
  -6   1   3      494.93      489.83      3.52 o 
  -5   1   3        9.75       15.16      1.29 o 
  -4   1   3      207.95      226.63      2.04 o 
  -3   1   3     2837.35     2880.15     23.14 o 
  -2   1   3      521.07      474.04      9.00 o 
  -1   1   3      253.62      225.22      2.17 o 
   0   1   3     1036.76      979.08      4.51 o 
   1   1   3       20.50       26.02      0.89 o 
   2   1   3       61.29       67.79      1.33 o 
   3   1   3        1.02        2.75      0.58 o 
   4   1   3      137.77      116.43      1.32 o 
   5   1   3      202.98      196.95      1.71 o 
   6   1   3     1787.74     1851.90     11.86 o 
   7   1   3        0.73        0.50      1.17 o 
   8   1   3      114.37      126.32      1.90 o 
   9   1   3       34.59       34.83      1.14 o 
  10   1   3        5.64        9.81      4.37 o 
 -12   2   3       26.49       27.67      2.30 o 
 -11   2   3      135.21      144.41      5.33 o 
 -10   2   3      212.49      211.63     11.12 o 
  -9   2   3       24.47       23.18      1.70 o 
  -8   2   3        8.09        9.15      2.47 o 
  -7   2   3      388.97      417.19      3.60 o 
  -6   2   3      719.97      689.72      4.20 o 
  -5   2   3      713.43      750.63      7.89 o 
  -4   2   3     2924.71     3191.49      7.36 o 
  -3   2   3     1064.62     1102.80     14.18 o 
  -2   2   3      253.93      311.24      3.71 o 
  -1   2   3      379.37      379.64      2.24 o 
   0   2   3     2296.97     2389.46     21.78 o 
   1   2   3      154.07      160.00      1.54 o 
   2   2   3      473.20      435.58      2.51 o 
   3   2   3     1860.49     1884.29     23.27 o 
   4   2   3      212.78      235.91      4.50 o 
   5   2   3      491.44      444.75      2.40 o 
   6   2   3      465.75      469.87      2.74 o 
   7   2   3      114.01      115.69      2.29 o 
   8   2   3       14.66       11.49      1.64 o 
   9   2   3       28.55       26.31      3.23 o 
  10   2   3       67.34       63.89      3.43 o 
  11   2   3        0.14       -0.76      2.37 o 
 -12   3   3        2.84        6.51      2.10 o 
 -11   3   3      186.44      183.05      6.01 o 
 -10   3   3       56.65       54.17      2.25 o 
  -9   3   3        1.21        0.57      1.57 o 
  -8   3   3       15.34       12.56      1.58 o 
  -7   3   3      140.33      160.18      3.99 o 
  -6   3   3       18.51       16.43      1.25 o 
  -5   3   3       15.84       13.38      1.09 o 
  -4   3   3       15.38       16.02      1.13 o 
  -3   3   3       70.62       91.48      0.96 o 
  -2   3   3      156.14      174.79      1.25 o 
  -1   3   3      377.97      393.73      2.28 o 
   0   3   3      944.63     1093.81      6.50 o 
   1   3   3       11.96       11.45      0.97 o 
   2   3   3     4426.22     4439.39      8.20 o 
   3   3   3      148.11      144.04      3.60 o 
   4   3   3      233.21      218.63      2.29 o 
   5   3   3     1129.68     1113.61      8.30 o 
   6   3   3      244.43      224.22      2.76 o 
   7   3   3       71.20       78.16      2.33 o 
   8   3   3        0.13        0.68      1.54 o 
   9   3   3       29.30       27.53      2.85 o 
  10   3   3       23.74       22.32      2.82 o 
  11   3   3        4.60       -0.14      2.76 o 
 -12   4   3       77.67       83.87      4.02 o 
 -11   4   3       27.38       22.49      2.20 o 
 -10   4   3       10.54       14.57      2.31 o 
  -9   4   3       31.50       29.43      1.90 o 
  -8   4   3       19.98       20.33      1.69 o 
  -7   4   3        0.95        1.90      1.44 o 
  -6   4   3      228.01      243.81      2.73 o 
  -5   4   3        3.87        4.93      1.06 o 
  -4   4   3      428.77      415.30      4.08 o 
  -3   4   3       24.67       38.50      1.10 o 
  -2   4   3       80.89      111.47      1.21 o 
  -1   4   3     4521.06     5004.31      6.27 o 
   0   4   3      730.83      836.56      8.03 o 
   1   4   3      552.57      575.08     10.01 o 
   2   4   3     1185.34     1220.28      7.49 o 
   3   4   3      395.70      377.34      6.77 o 
   4   4   3      174.91      155.21      2.67 o 
   5   4   3      244.41      252.69      2.82 o 
   6   4   3       33.93       34.18      1.81 o 
   7   4   3       47.71       40.33      1.79 o 
   8   4   3       73.58       63.15      3.41 o 
   9   4   3       61.09       66.28      3.54 o 
  10   4   3        0.08        2.20      2.60 o 
 -11   5   3        0.67        0.77      2.64 o 
 -10   5   3       31.99       25.38      3.73 o 
  -9   5   3      171.12      181.74      6.73 o 
  -8   5   3       87.53       90.84      2.35 o 
  -7   5   3      231.03      230.79      2.97 o 
  -6   5   3      129.53      126.20      2.20 o 
  -5   5   3       95.13       85.92      3.06 o 
  -4   5   3      595.57      562.39      3.54 o 
  -3   5   3        7.65        7.27      1.33 o 
  -2   5   3        6.39        5.10      1.02 o 
  -1   5   3      150.62      110.42      1.74 o 
   0   5   3        3.06        5.81      1.04 o 
   1   5   3     1249.10     1296.39     31.11 o 
   2   5   3       85.31       91.37      2.67 o 
   3   5   3      134.08      119.48      1.93 o 
   4   5   3      180.77      182.99      2.38 o 
   5   5   3      173.72      176.11      2.55 o 
   6   5   3      359.35      363.58      6.52 o 
   7   5   3        9.75        5.76      2.57 o 
   8   5   3      125.42      127.23      4.33 o 
   9   5   3      109.72      132.75      4.55 o 
  10   5   3       28.81       37.12      3.39 o 
 -11   6   3        2.84       -0.59      2.76 o 
 -10   6   3       42.60       41.42      5.74 o 
  -9   6   3      136.16      136.59      2.92 o 
  -8   6   3       73.90       71.63      2.51 o 
  -7   6   3      397.44      394.41      3.93 o 
  -6   6   3       42.34       36.45      1.68 o 
  -5   6   3       54.20       48.90      2.32 o 
  -4   6   3      147.41      151.01      3.11 o 
  -3   6   3       84.15       72.52      2.23 o 
  -2   6   3      757.50      739.16      5.66 o 
  -1   6   3      214.31      217.06     11.50 o 
   0   6   3      294.87      291.54      2.87 o 
   1   6   3      546.34      562.57     13.74 o 
   2   6   3        5.99        4.87      1.16 o 
   3   6   3        2.71        2.40      0.99 o 
   4   6   3      124.94      118.32      2.67 o 
   5   6   3       92.36       88.93      2.15 o 
   6   6   3      205.18      223.13      5.24 o 
   7   6   3        5.37        0.59      2.87 o 
   8   6   3       47.46       41.33      3.38 o 
   9   6   3       20.81       23.87      3.41 o 
 -10   7   3      126.55      133.78      3.11 o 
  -9   7   3      261.16      249.90      5.31 o 
  -8   7   3       70.70       71.61      3.24 o 
  -7   7   3      152.12      162.11      3.97 o 
  -6   7   3       94.75       90.13      3.11 o 
  -5   7   3        1.11        2.81      1.80 o 
  -4   7   3       43.06       50.00      2.24 o 
  -3   7   3       46.71       58.87      1.65 o 
  -2   7   3       77.86       92.67      2.76 o 
  -1   7   3        1.67        1.73      1.74 o 
   0   7   3      375.00      367.04      5.57 o 
   1   7   3        8.58        8.18      1.28 o 
   2   7   3       42.79       39.56      1.34 o 
   3   7   3        2.20        1.16      1.06 o 
   4   7   3       17.85       18.99      2.86 o 
   5   7   3      308.49      342.26      6.18 o 
   6   7   3       52.65       58.52      3.62 o 
   7   7   3       80.61       73.30      3.98 o 
   8   7   3       52.29       52.75      3.77 o 
  -9   8   3        3.65       -2.15      2.52 o 
  -8   8   3       64.67       68.72      3.44 o 
  -7   8   3        7.17        4.24      2.18 o 
  -6   8   3        1.33        0.39      2.00 o 
  -5   8   3        4.07        2.77      1.92 o 
  -4   8   3      188.58      187.58      3.76 o 
  -3   8   3      775.07      759.06     17.55 o 
  -2   8   3      232.94      220.72      3.94 o 
  -1   8   3      400.11      378.04      4.64 o 
   0   8   3      149.81      126.30      5.40 o 
   1   8   3       29.56       27.79      1.35 o 
   2   8   3       68.45       65.59      3.99 o 
   3   8   3       15.84       20.06      2.62 o 
   4   8   3        0.89        1.40      2.49 o 
   5   8   3       85.86      104.47      4.14 o 
   6   8   3        1.11       -1.95      2.66 o 
   7   8   3       67.57       61.49      3.93 o 
  -8   9   3       15.88       19.95      2.82 o 
  -7   9   3       16.36       14.34      2.54 o 
  -6   9   3       60.33       60.40      3.04 o 
  -5   9   3        1.23        1.64      1.97 o 
  -4   9   3      119.64      126.10      3.00 o 
  -3   9   3       85.67       91.96      3.93 o 
  -2   9   3        4.41        6.67      2.31 o 
  -1   9   3      275.07      271.97      4.11 o 
   0   9   3        5.13        4.14      1.76 o 
   1   9   3       15.52       20.29      1.64 o 
   2   9   3       36.16       36.48      4.75 o 
   3   9   3        0.42        3.48      2.63 o 
   4   9   3       40.48       46.70      3.34 o 
   5   9   3       61.95       68.64      3.94 o 
   6   9   3        3.61        2.36      3.02 o 
  -6  10   3       33.54       27.44      2.75 o 
  -5  10   3       33.25       29.81      1.94 o 
  -4  10   3      204.05      185.29      7.28 o 
  -3  10   3       78.27       76.62      3.85 o 
  -2  10   3      109.78       98.37      4.35 o 
  -1  10   3       14.89       15.08      2.73 o 
   0  10   3       32.11       21.64      3.26 o 
   1  10   3       16.74       16.87      3.02 o 
   2  10   3      299.80      298.86      5.95 o 
   3  10   3       23.65       25.75      3.08 o 
   4  10   3       67.99       73.94      3.86 o 
  -2  11   3       14.61       13.04      1.98 o 
  -1  11   3       14.44        9.25      3.19 o 
   0  11   3        8.04        6.56      3.05 o 
  -2 -14   4       20.51       20.89      5.78 o 
  -1 -14   4       96.25      100.24      2.95 o 
   0 -14   4       10.22       14.72      3.27 o 
   1 -14   4        9.32       10.58      3.35 o 
   2 -14   4      118.52      113.55      4.64 o 
  -5 -13   4        1.26       11.82      2.94 o 
  -4 -13   4        2.77        0.29      2.89 o 
  -3 -13   4        1.72       -1.49      1.89 o 
  -2 -13   4       56.92       52.34      2.78 o 
  -1 -13   4      162.72      168.95      3.21 o 
   0 -13   4        6.88       11.07      3.07 o 
   1 -13   4        1.65        4.01      1.79 o 
   2 -13   4       50.92       38.46      3.51 o 
   3 -13   4       67.72       69.58      3.89 o 
   4 -13   4       28.27       34.29      3.45 o 
   5 -13   4        2.00       -0.16      1.66 o 
  -6 -12   4        9.78       15.16      3.13 o 
  -5 -12   4       79.19       72.60      3.87 o 
  -4 -12   4      205.40      206.84      5.20 o 
  -3 -12   4      525.18      532.24     10.28 o 
  -2 -12   4       29.56       33.50      2.07 o 
  -1 -12   4      106.83      116.15      7.34 o 
   0 -12   4        8.72        8.54      1.78 o 
   1 -12   4       62.42       55.12      1.60 o 
   2 -12   4        6.90        2.93      1.20 o 
   3 -12   4       43.25       46.14      3.54 o 
   4 -12   4        6.23        6.12      1.55 o 
   5 -12   4       60.19       57.58      2.14 o 
   6 -12   4      146.96      170.54      3.14 o 
   7 -12   4       14.37       17.93      2.03 o 
  -8 -11   4        2.16       -3.10      3.10 o 
  -7 -11   4        2.03        4.39      3.09 o 
  -6 -11   4       32.03       35.93      3.52 o 
  -5 -11   4      134.46      146.24      4.46 o 
  -4 -11   4       89.00       89.15      3.84 o 
  -3 -11   4      485.09      493.70      4.39 o 
  -2 -11   4      142.42      143.22      3.25 o 
  -1 -11   4        0.16       -1.18      1.18 o 
   0 -11   4      110.48      110.59      1.89 o 
   1 -11   4        0.69        0.43      1.07 o 
   2 -11   4       15.34       13.69      1.20 o 
   3 -11   4       32.76       31.19      1.71 o 
   4 -11   4        0.18       -0.43      1.42 o 
   5 -11   4       32.02       32.37      1.87 o 
   6 -11   4        0.15        3.81      1.65 o 
   7 -11   4       24.17       26.32      3.19 o 
   8 -11   4       14.61       11.05      2.33 o 
  -9 -10   4        0.05       -2.86      2.86 o 
  -8 -10   4        0.62        0.44      2.93 o 
  -7 -10   4        0.70        2.15      2.63 o 
  -6 -10   4       88.77       84.62      3.76 o 
  -5 -10   4      166.74      162.78      4.42 o 
  -4 -10   4       24.80       29.57      2.74 o 
  -3 -10   4      411.08      419.16      6.75 o 
  -2 -10   4      136.23      139.60      2.35 o 
  -1 -10   4      315.06      310.76      2.41 o 
   0 -10   4      897.78      924.23      5.38 o 
   1 -10   4      111.22      110.97      2.10 o 
   2 -10   4        5.50        3.00      1.09 o 
   3 -10   4       35.02       33.03      1.27 o 
   4 -10   4        8.35        8.21      1.42 o 
   5 -10   4       63.82       61.19      4.00 o 
   6 -10   4        2.32        1.73      1.46 o 
   7 -10   4        5.82        6.41      1.59 o 
   8 -10   4        6.33        3.03      2.07 o 
   9 -10   4        0.09        1.09      2.43 o 
 -10  -9   4        0.93        3.26      1.63 o 
  -9  -9   4        0.20        1.59      3.10 o 
  -8  -9   4       19.29       22.64      3.38 o 
  -7  -9   4        8.07        9.22      1.47 o 
  -6  -9   4      433.66      440.58      6.43 o 
  -5  -9   4      368.10      370.79      5.71 o 
  -4  -9   4       29.65       31.23      2.75 o 
  -3  -9   4        5.50        3.49      2.05 o 
  -2  -9   4       14.46       13.84      0.93 o 
  -1  -9   4        0.36        0.63      0.82 o 
   0  -9   4       10.11       12.41      1.21 o 
   1  -9   4      425.11      405.07      2.91 o 
   2  -9   4      605.08      603.39      4.03 o 
   3  -9   4       28.92       25.25      1.83 o 
   4  -9   4       36.27       38.52      1.41 o 
   5  -9   4        2.50        0.78      1.38 o 
   6  -9   4        2.34        0.70      1.46 o 
   7  -9   4       21.88       21.07      1.65 o 
   8  -9   4        7.25        1.86      2.26 o 
   9  -9   4       10.57       10.75      2.50 o 
  10  -9   4       50.13       43.41      3.50 o 
 -10  -8   4       18.96       20.31      3.63 o 
  -9  -8   4        7.56        6.62      1.58 o 
  -8  -8   4       52.66       51.01      1.97 o 
  -7  -8   4       50.36       52.22      1.89 o 
  -6  -8   4      274.34      280.92      3.39 o 
  -5  -8   4      176.03      172.65      2.94 o 
  -4  -8   4      702.35      684.60      6.66 o 
  -3  -8   4       98.63       85.56      2.91 o 
  -2  -8   4        0.62        0.19      1.18 o 
  -1  -8   4        9.98        7.07      0.77 o 
   0  -8   4        2.39        5.44      0.78 o 
   1  -8   4       51.17       53.83      1.61 o 
   2  -8   4       46.26       51.17      1.15 o 
   3  -8   4       12.88       15.17      0.97 o 
   4  -8   4      126.67      115.91      1.95 o 
   5  -8   4        1.38        0.39      0.91 o 
   6  -8   4        1.10        0.44      1.41 o 
   7  -8   4       13.52       14.77      2.41 o 
   8  -8   4       12.56        8.57      2.27 o 
   9  -8   4       81.57       86.92      3.63 o 
  10  -8   4        9.55        1.44      2.85 o 
 -11  -7   4        8.65       10.85      2.32 o 
 -10  -7   4       16.50       20.17      2.49 o 
  -9  -7   4        6.60        8.29      2.14 o 
  -8  -7   4        0.81        0.80      1.37 o 
  -7  -7   4      229.48      233.69      2.98 o 
  -6  -7   4       97.35       99.20      1.99 o 
  -5  -7   4      225.40      218.54      2.49 o 
  -4  -7   4        1.15        0.88      1.37 o 
  -3  -7   4      107.51       96.24      2.69 o 
  -2  -7   4      375.71      450.08      4.58 o 
  -1  -7   4      232.00      258.07      2.31 o 
   0  -7   4       31.32       42.15      0.93 o 
   1  -7   4      191.04      175.40      1.53 o 
   2  -7   4       35.52       38.35      0.98 o 
   3  -7   4      215.49      213.70      1.76 o 
   4  -7   4        0.46       -0.24      1.07 o 
   5  -7   4        0.01       -1.22      1.22 o 
   6  -7   4        0.52        0.16      1.29 o 
   7  -7   4        3.36        3.79      2.16 o 
   8  -7   4      214.39      207.22      4.57 o 
   9  -7   4       22.55       21.06      2.78 o 
  10  -7   4       20.05       17.56      2.75 o 
  11  -7   4        6.48        8.62      2.71 o 
 -11  -6   4        7.00        8.18      2.19 o 
 -10  -6   4        3.52        2.64      2.07 o 
  -9  -6   4       31.18       27.31      1.71 o 
  -8  -6   4       82.29       80.71      2.26 o 
  -7  -6   4      347.35      347.60      3.78 o 
  -6  -6   4       41.33       38.97      1.48 o 
  -5  -6   4      250.91      231.00      3.19 o 
  -4  -6   4        9.29        7.98      0.96 o 
  -3  -6   4        0.58        0.12      0.76 o 
  -2  -6   4      989.78      950.26     15.77 o 
  -1  -6   4      104.11       92.27      2.18 o 
   0  -6   4     8549.14     9124.33     37.48 o 
   1  -6   4     2663.24     2764.64     14.52 o 
   2  -6   4       72.78       66.96      1.33 o 
   3  -6   4       33.61       42.64      2.41 o 
   4  -6   4      113.78      108.76      1.77 o 
   5  -6   4       31.00       25.53      1.40 o 
   6  -6   4       98.92      102.70      2.80 o 
   7  -6   4      127.12      137.39      3.68 o 
   8  -6   4      374.83      366.88      5.58 o 
   9  -6   4       14.39       12.75      2.59 o 
  10  -6   4        7.88        7.83      2.44 o 
  11  -6   4        2.01        5.35      2.64 o 
 -12  -5   4       15.92        8.96      2.48 o 
 -11  -5   4        2.85        3.49      2.27 o 
 -10  -5   4      258.32      253.06      4.72 o 
  -9  -5   4       32.01       31.19      1.76 o 
  -8  -5   4      489.19      503.20      4.02 o 
  -7  -5   4      460.18      454.96     11.71 o 
  -6  -5   4       82.47       70.77      1.21 o 
  -5  -5   4       22.16       20.98      0.82 o 
  -4  -5   4       16.20       10.01      0.67 o 
  -3  -5   4      409.91      452.40      2.19 o 
  -2  -5   4      404.63      398.75      2.33 o 
  -1  -5   4       84.31      120.04      7.83 o 
   0  -5   4       10.61       36.33      1.52 o 
   1  -5   4       97.80       88.84      1.04 o 
   2  -5   4        0.31        1.53      0.50 o 
   3  -5   4        0.53       -0.21      0.27 o 
   4  -5   4      105.24      114.28      2.55 o 
   5  -5   4      139.28      119.21      1.59 o 
   6  -5   4      111.33       98.15      4.75 o 
   7  -5   4      917.50      906.15      7.67 o 
   8  -5   4      353.88      351.93      5.28 o 
   9  -5   4       24.47       20.22      2.56 o 
  10  -5   4       12.19       17.42      2.73 o 
  11  -5   4        0.76       -0.16      2.34 o 
 -12  -4   4       16.00       10.89      2.66 o 
 -11  -4   4        0.99        3.00      2.27 o 
 -10  -4   4        1.76        3.93      2.24 o 
  -9  -4   4      117.68      110.59      3.51 o 
  -8  -4   4      376.09      357.39      4.47 o 
  -7  -4   4        7.07        6.21      1.23 o 
  -6  -4   4      522.97      491.29      3.27 o 
  -5  -4   4        4.16        8.75      0.67 o 
  -4  -4   4      901.24      974.92      5.29 o 
  -3  -4   4       15.80       19.89      0.75 o 
  -2  -4   4       77.29       74.52      1.91 o 
  -1  -4   4       13.92       19.99      0.44 o 
   0  -4   4      770.19      741.38      7.39 o 
   1  -4   4       54.57       54.74      0.74 o 
   2  -4   4      583.31      691.07     20.32 o 
   3  -4   4      823.91      834.80      6.00 o 
   4  -4   4      993.80      981.18      3.21 o 
   5  -4   4     2181.04     2238.53      5.78 o 
   6  -4   4      176.84      178.13      2.51 o 
   7  -4   4     1208.77     1190.17      5.94 o 
   8  -4   4        8.03        6.81      1.66 o 
   9  -4   4      204.27      203.43      4.49 o 
  10  -4   4        3.25        3.59      2.38 o 
  11  -4   4        4.29        3.89      2.55 o 
 -12  -3   4        9.94       10.62      2.55 o 
 -11  -3   4      117.04      103.97      3.75 o 
 -10  -3   4        0.96        0.83      2.15 o 
  -9  -3   4      415.56      389.54      5.58 o 
  -8  -3   4      158.12      151.34      3.63 o 
  -7  -3   4       85.54       92.59      2.66 o 
  -6  -3   4       12.95       15.05      0.79 o 
  -5  -3   4        2.51        1.03      0.58 o 
  -4  -3   4        0.77        0.51      0.55 o 
  -3  -3   4      459.51      435.55      2.57 o 
  -2  -3   4      411.96      362.85      4.22 o 
  -1  -3   4     1443.25     1426.76      6.89 o 
   0  -3   4     1616.56     1576.25      2.29 o 
   1  -3   4      103.61      107.12      2.58 o 
   2  -3   4      147.02      129.92      2.73 o 
   3  -3   4       99.90      108.10      1.69 o 
   4  -3   4      283.48      251.38      4.99 o 
   5  -3   4       52.13       64.20      2.66 o 
   6  -3   4     1259.17     1302.89     17.29 o 
   7  -3   4     1126.00     1068.23     11.74 o 
   8  -3   4        6.57        8.32      1.83 o 
   9  -3   4       13.76       12.75      1.77 o 
  10  -3   4       59.41       56.37      2.27 o 
  11  -3   4       17.60       15.24      2.59 o 
  12  -3   4       25.77       31.21      3.02 o 
 -12  -2   4       60.42       66.66      3.37 o 
 -11  -2   4       98.96       94.30      3.61 o 
 -10  -2   4        0.28       -0.29      2.28 o 
  -9  -2   4       36.86       41.44      2.69 o 
  -8  -2   4      414.80      395.18      5.27 o 
  -7  -2   4      334.56      353.77      3.09 o 
  -6  -2   4       78.06      102.23      1.91 o 
  -5  -2   4       19.27       17.14      0.69 o 
  -4  -2   4     1905.36     1746.20     14.07 o 
  -3  -2   4      168.13      152.17      0.92 o 
  -2  -2   4     6245.13     6276.63     28.22 o 
  -1  -2   4     3245.84     3356.25      9.79 o 
   0  -2   4      460.86      463.54      1.52 o 
   1  -2   4      466.75      486.27      7.52 o 
   2  -2   4      949.82      948.38      8.27 o 
   3  -2   4      331.54      333.87      1.89 o 
   4  -2   4     1403.50     1322.66     11.11 o 
   5  -2   4       55.93       70.76      2.25 o 
   6  -2   4      362.77      345.41      4.83 o 
   7  -2   4      138.04      137.27      3.93 o 
   8  -2   4      194.15      187.79      3.04 o 
   9  -2   4       94.60       89.84      3.42 o 
  10  -2   4       52.78       52.26      4.47 o 
  11  -2   4       20.44       18.78      1.94 o 
  12  -2   4       14.86       16.97      3.08 o 
 -12  -1   4       11.70       13.32      2.68 o 
 -11  -1   4        6.92        7.28      2.50 o 
 -10  -1   4       46.49       41.07      2.84 o 
  -9  -1   4       53.64       58.31      2.90 o 
  -8  -1   4      186.57      181.59      3.92 o 
  -7  -1   4      460.72      445.17      5.22 o 
  -6  -1   4      108.85      120.04      2.78 o 
  -5  -1   4       84.01       57.89      1.66 o 
  -4  -1   4     1769.57     1756.42     35.62 o 
  -3  -1   4       27.13       35.58      1.91 o 
  -2  -1   4      131.21      148.80      1.25 o 
  -1  -1   4      246.47      263.36      6.03 o 
   0  -1   4      474.36      437.57      3.67 o 
   1  -1   4       42.03       56.21      1.03 o 
   2  -1   4      102.47      111.36      2.25 o 
   3  -1   4      275.29      217.85      2.80 o 
   4  -1   4       36.92       42.62      0.75 o 
   5  -1   4      351.20      369.12      7.05 o 
   6  -1   4      183.49      185.94      2.30 o 
   7  -1   4       13.25       12.36      0.87 o 
   8  -1   4        0.06       -0.48      1.49 o 
   9  -1   4       86.79       82.28      2.28 o 
  10  -1   4        3.05        5.21      1.64 o 
  11  -1   4      131.55      149.67      4.53 o 
  12  -1   4        0.00       -0.82      2.69 o 
 -12   0   4       35.88       30.92      3.13 o 
 -11   0   4       23.65       20.03      2.67 o 
 -10   0   4        7.42        9.92      1.78 o 
  -9   0   4      157.50      156.29      6.10 o 
  -8   0   4      321.45      333.38     21.25 o 
  -7   0   4      224.18      246.70     10.30 o 
  -6   0   4        0.52        5.59      1.15 o 
  -5   0   4      924.16      938.65      6.36 o 
  -4   0   4       21.37       15.46      0.55 o 
  -3   0   4     2271.79     2313.25      8.26 o 
  -2   0   4     1842.20     1963.95     21.64 o 
  -1   0   4        3.99        6.81      0.61 o 
   0   0   4       25.75       25.01      1.02 o 
   1   0   4      774.97      795.00     17.55 o 
   2   0   4        1.99        1.29      0.47 o 
   3   0   4     3906.40     3944.93     10.07 o 
   4   0   4       32.86       31.41      0.78 o 
   5   0   4      214.68      220.84      2.93 o 
   6   0   4       92.88       79.82      2.45 o 
   7   0   4        6.00        6.08      1.46 o 
   8   0   4       66.77       58.69      1.60 o 
   9   0   4       10.43       11.61      1.66 o 
  10   0   4       25.75       31.00      2.75 o 
  11   0   4       34.97       50.42      3.20 o 
 -12   1   4        3.36        4.24      2.40 o 
 -11   1   4       24.39       24.97      2.15 o 
 -10   1   4       12.16        8.35      1.76 o 
  -9   1   4      220.76      214.90      8.55 o 
  -8   1   4      562.74      579.62     22.84 o 
  -7   1   4       70.75       78.18      4.11 o 
  -6   1   4      432.38      477.17      3.60 o 
  -5   1   4       36.06       36.94      1.32 o 
  -4   1   4       29.23       31.22      2.52 o 
  -3   1   4      233.69      228.89      2.93 o 
  -2   1   4        8.94        4.46      0.72 o 
  -1   1   4      822.71      919.51      3.16 o 
   0   1   4     1207.31     1228.51      3.80 o 
   1   1   4      470.39      510.20      2.68 o 
   2   1   4      135.64      119.15      0.99 o 
   3   1   4      121.89      150.37      1.26 o 
   4   1   4      114.29      121.69      2.84 o 
   5   1   4      341.33      328.47      5.10 o 
   6   1   4      476.55      508.72      3.89 o 
   7   1   4      405.57      396.02      4.58 o 
   8   1   4        2.56       -0.28      1.55 o 
   9   1   4       10.51        8.02      1.67 o 
  10   1   4       93.48      109.10      2.69 o 
  11   1   4        2.05       -1.76      1.76 o 
 -12   2   4       11.41        7.31      4.67 o 
 -11   2   4       17.93       13.73      2.10 o 
 -10   2   4       75.62       73.76      5.31 o 
  -9   2   4       21.35       28.02      1.86 o 
  -8   2   4      561.83      582.02      5.99 o 
  -7   2   4      142.71      136.29      4.01 o 
  -6   2   4       99.30      106.33      1.96 o 
  -5   2   4       20.91       27.81      1.23 o 
  -4   2   4        0.00        0.54      0.92 o 
  -3   2   4       19.76       19.80      1.10 o 
  -2   2   4      110.74      120.86      4.50 o 
  -1   2   4     3956.28     3991.44     48.23 o 
   0   2   4     1083.41     1020.19      4.28 o 
   1   2   4        0.41        0.59      0.85 o 
   2   2   4      812.76      862.78      3.82 o 
   3   2   4      187.48      189.65      2.07 o 
   4   2   4       36.24       29.08      1.35 o 
   5   2   4       67.76       70.34      2.62 o 
   6   2   4        2.65        3.08      1.51 o 
   7   2   4      383.03      365.91      9.89 o 
   8   2   4       86.19      101.46      2.45 o 
   9   2   4        0.35       -1.61      1.61 o 
  10   2   4       32.68       32.59      2.06 o 
  11   2   4       13.94       15.59      3.01 o 
 -12   3   4       17.03       18.63      3.17 o 
 -11   3   4        1.04        1.39      1.86 o 
 -10   3   4       16.81       16.03      1.84 o 
  -9   3   4      148.73      161.08      7.14 o 
  -8   3   4      491.55      489.70      4.34 o 
  -7   3   4       97.23       89.76      2.09 o 
  -6   3   4        0.72       -0.38      1.14 o 
  -5   3   4       75.23       72.76      1.62 o 
  -4   3   4      751.35      856.11      4.12 o 
  -3   3   4      110.44      114.98      1.30 o 
  -2   3   4     1026.66     1120.06      7.62 o 
  -1   3   4      933.67      864.58      4.11 o 
   0   3   4        1.70        4.71      1.36 o 
   1   3   4        8.65        7.67      1.49 o 
   2   3   4        6.96        6.88      1.05 o 
   3   3   4        0.31        0.51      1.05 o 
   4   3   4        3.68        2.95      1.17 o 
   5   3   4       40.82       39.78      1.74 o 
   6   3   4      438.66      403.49      7.75 o 
   7   3   4       54.18       66.34      2.15 o 
   8   3   4       23.03       25.49      4.42 o 
   9   3   4      127.28      133.73      4.39 o 
 -11   4   4       28.67       30.92      2.17 o 
 -10   4   4        0.31       -1.78      1.78 o 
  -9   4   4      259.76      268.42      3.63 o 
  -8   4   4      100.80      108.42      6.23 o 
  -7   4   4      236.85      232.72      2.99 o 
  -6   4   4       23.19       20.83      3.09 o 
  -5   4   4       32.22       34.82      1.77 o 
  -4   4   4       72.33       64.00      1.48 o 
  -3   4   4        1.70        1.30      1.03 o 
  -2   4   4      759.02      789.21      4.55 o 
  -1   4   4      334.07      332.39      5.82 o 
   0   4   4      203.82      185.91      2.10 o 
   1   4   4        1.86       -0.35      1.01 o 
   2   4   4       11.92       13.28      1.16 o 
   3   4   4      150.01      159.65      3.83 o 
   4   4   4       84.45       78.17      1.87 o 
   5   4   4      204.53      191.79      2.77 o 
   6   4   4      639.60      633.74      8.53 o 
   7   4   4       18.60       20.47      1.84 o 
   8   4   4       49.63       51.63      3.45 o 
   9   4   4        5.13        1.19      2.89 o 
  10   4   4       11.06        3.95      2.92 o 
 -11   5   4       21.17       28.01      3.09 o 
 -10   5   4       24.43       25.27      2.10 o 
  -9   5   4      167.29      152.27      5.49 o 
  -8   5   4        3.55        0.21      1.52 o 
  -7   5   4       75.99       72.58      2.50 o 
  -6   5   4        6.28        3.69      1.81 o 
  -5   5   4      106.76       96.44      2.82 o 
  -4   5   4      240.19      237.91      3.69 o 
  -3   5   4      609.56      614.47      3.79 o 
  -2   5   4     1039.39     1068.75      6.62 o 
  -1   5   4       38.98       34.99      2.60 o 
   0   5   4      196.90      177.17      2.25 o 
   1   5   4      339.76      373.99      7.73 o 
   2   5   4        6.54        3.25      1.21 o 
   3   5   4      249.82      244.59      3.68 o 
   4   5   4      258.35      272.13      3.03 o 
   5   5   4      161.69      140.66      2.53 o 
   6   5   4      483.96      513.85      5.75 o 
   7   5   4      149.02      158.79      4.77 o 
   8   5   4       77.26       80.58      3.86 o 
   9   5   4       13.23       15.49      3.27 o 
 -10   6   4       56.83       66.97      3.59 o 
  -9   6   4      163.39      150.65      4.43 o 
  -8   6   4        3.39        2.51      2.28 o 
  -7   6   4        0.08        0.44      2.08 o 
  -6   6   4       58.36       47.35      2.71 o 
  -5   6   4      101.13      108.98      3.09 o 
  -4   6   4       22.32       20.30      1.47 o 
  -3   6   4      423.94      432.52     10.04 o 
  -2   6   4      379.65      373.53      4.41 o 
  -1   6   4       60.25       61.70      2.38 o 
   0   6   4        5.25        3.46      1.69 o 
   1   6   4      259.42      251.69      2.77 o 
   2   6   4       37.71       38.90      1.60 o 
   3   6   4      291.28      307.96      5.78 o 
   4   6   4       23.73       20.31      2.85 o 
   5   6   4      138.21      142.71      2.64 o 
   6   6   4        2.21        1.99      2.59 o 
   7   6   4       23.04       25.32      3.23 o 
   8   6   4       35.85       52.36      3.78 o 
  -9   7   4       10.44        7.79      2.64 o 
  -8   7   4       19.04       22.57      2.73 o 
  -7   7   4       26.42       28.06      2.65 o 
  -6   7   4      231.29      224.55      4.47 o 
  -5   7   4      376.16      345.15      5.10 o 
  -4   7   4      104.24      100.77      2.56 o 
  -3   7   4      534.73      497.36     18.68 o 
  -2   7   4      117.34      122.29      3.15 o 
  -1   7   4      191.84      195.08      3.49 o 
   0   7   4        0.00       -1.32      1.32 o 
   1   7   4       63.29       58.46      1.81 o 
   2   7   4       17.84       19.98      1.50 o 
   3   7   4       14.91       17.29      2.00 o 
   4   7   4       72.03       70.66      4.75 o 
   5   7   4        1.33       -1.89      2.67 o 
   6   7   4        1.52       -2.70      2.70 o 
   7   7   4        1.70       -0.51      2.93 o 
  -8   8   4       14.06       17.75      2.74 o 
  -7   8   4        2.55        1.99      2.47 o 
  -6   8   4       68.72       68.20      3.16 o 
  -5   8   4       26.76       22.42      1.77 o 
  -4   8   4       90.65       95.89      2.34 o 
  -3   8   4      353.24      346.17      9.96 o 
  -2   8   4       20.28       17.97      2.48 o 
  -1   8   4      312.72      278.69      4.28 o 
   0   8   4        8.37        4.10      2.10 o 
   1   8   4        6.01        2.90      1.42 o 
   2   8   4       46.81       50.64      1.60 o 
   3   8   4       16.02        6.82      2.47 o 
   4   8   4       32.20       28.47      2.96 o 
   5   8   4        6.72        4.55      2.73 o 
   6   8   4        2.83       -2.68      2.68 o 
  -6   9   4       29.33       25.85      1.99 o 
  -5   9   4       24.15       23.78      2.56 o 
  -4   9   4       64.59       64.64      2.22 o 
  -3   9   4       29.39       28.79      1.82 o 
  -2   9   4       25.38       17.92      2.53 o 
  -1   9   4      202.18      198.62      4.02 o 
   0   9   4       41.89       45.04      2.09 o 
   1   9   4       78.43       77.76      2.87 o 
   2   9   4       69.86       64.99      3.48 o 
   3   9   4       22.30       14.58      2.74 o 
   4   9   4       14.76        3.47      2.54 o 
  -4  10   4        4.31        2.84      1.73 o 
  -3  10   4        0.14        0.22      3.45 o 
  -2  10   4        7.64       13.84      2.01 o 
  -1  10   4        0.44        2.26      1.84 o 
   0  10   4        9.66        6.61      1.83 o 
   1  10   4       58.16       52.49      3.53 o 
  -3 -14   5        5.52        0.10      3.24 o 
  -2 -14   5       12.06       15.75      2.23 o 
  -1 -14   5       27.54       28.59      2.29 o 
   0 -14   5        9.88       11.41      2.09 o 
   1 -14   5        1.26       -0.11      2.15 o 
   2 -14   5       37.10       36.85      3.73 o 
   3 -14   5      126.78      151.23      5.09 o 
  -5 -13   5       29.93       26.78      3.46 o 
  -4 -13   5      123.57      130.31      4.71 o 
  -3 -13   5        8.18       11.18      3.14 o 
  -2 -13   5       35.79       32.31      5.90 o 
  -1 -13   5        7.48        7.23      1.78 o 
   0 -13   5        2.77        0.09      1.84 o 
   1 -13   5        8.89       11.16      1.68 o 
   2 -13   5        1.80       -0.28      1.62 o 
   3 -13   5      158.87      162.24      7.59 o 
   4 -13   5       36.05       26.59      1.98 o 
   5 -13   5       52.65       46.99      5.07 o 
   6 -13   5        4.21        5.42      3.13 o 
  -7 -12   5        0.96        8.65      3.06 o 
  -6 -12   5       74.66       70.81      4.18 o 
  -5 -12   5       70.11       70.13      3.82 o 
  -4 -12   5        0.99        1.65      2.85 o 
  -3 -12   5       75.48       85.65      3.86 o 
  -2 -12   5       15.30       13.41      1.22 o 
  -1 -12   5        0.43       -1.13      1.13 o 
   0 -12   5       55.18       49.21      2.37 o 
   1 -12   5        5.06        3.68      1.14 o 
   2 -12   5        0.02        0.56      1.64 o 
   3 -12   5       11.93       12.28      1.57 o 
   4 -12   5        0.24       -1.56      1.56 o 
   5 -12   5       25.24       24.84      1.78 o 
   6 -12   5        4.37        1.02      2.37 o 
   7 -12   5        2.24        5.40      5.03 o 
  -8 -11   5       42.66       48.20      3.95 o 
  -7 -11   5        1.11        3.82      3.12 o 
  -6 -11   5      313.58      335.68      6.39 o 
  -5 -11   5      225.50      251.39      5.44 o 
  -4 -11   5      314.12      330.91      6.71 o 
  -3 -11   5      360.86      365.38      3.46 o 
  -2 -11   5       23.23       22.57      2.39 o 
  -1 -11   5       96.17       88.34      1.66 o 
   0 -11   5        0.93       -0.01      1.11 o 
   1 -11   5        0.02        0.06      1.12 o 
   2 -11   5        9.33        9.13      1.69 o 
   3 -11   5       26.58       25.76      1.83 o 
   4 -11   5       13.60       16.13      3.64 o 
   5 -11   5        3.84        2.95      1.79 o 
   6 -11   5        0.34       -1.54      1.54 o 
   7 -11   5       25.81       31.23      5.39 o 
   8 -11   5       29.66       30.12      2.78 o 
  -9 -10   5       31.55       32.26      1.93 o 
  -8 -10   5      230.91      234.72      3.90 o 
  -7 -10   5        0.02       -0.84      2.87 o 
  -6 -10   5      199.89      204.87      4.93 o 
  -5 -10   5        6.59        9.93      2.81 o 
  -4 -10   5       34.32       29.57      2.77 o 
  -3 -10   5        2.10       -0.19      1.18 o 
  -2 -10   5      161.26      156.92      2.13 o 
  -1 -10   5       94.10       98.78      3.95 o 
   0 -10   5        5.00        4.52      1.83 o 
   1 -10   5       85.47       84.26      2.24 o 
   2 -10   5       89.26       91.86      2.32 o 
   3 -10   5        1.18        0.91      0.99 o 
   4 -10   5       43.39       32.73      1.28 o 
   5 -10   5        0.66        1.70      1.45 o 
   6 -10   5        3.21        3.60      1.51 o 
   7 -10   5       89.80      104.79      4.63 o 
   8 -10   5       10.73        6.61      2.28 o 
   9 -10   5       88.17       87.49      3.82 o 
 -10  -9   5        0.00       -0.31      1.96 o 
  -9  -9   5       42.56       45.90      3.51 o 
  -8  -9   5        3.99        4.29      1.51 o 
  -7  -9   5      194.60      195.95      2.92 o 
  -6  -9   5       30.05       36.09      2.24 o 
  -5  -9   5       39.62       36.81      1.57 o 
  -4  -9   5        0.85       -0.58      2.17 o 
  -3  -9   5        3.29        1.00      1.98 o 
  -2  -9   5        8.12       11.92      1.08 o 
  -1  -9   5      311.37      319.73      2.50 o 
   0  -9   5        0.45        0.25      0.92 o 
   1  -9   5      110.85      108.23      1.53 o 
   2  -9   5       52.99       47.81      1.21 o 
   3  -9   5        2.93        5.31      0.94 o 
   4  -9   5      180.79      191.73      4.41 o 
   5  -9   5       13.54       14.19      1.08 o 
   6  -9   5       27.91       33.46      1.72 o 
   7  -9   5       13.56       19.29      2.31 o 
   8  -9   5       82.78       85.68      3.59 o 
   9  -9   5       57.95       63.01      3.46 o 
 -10  -8   5        4.30        3.08      2.69 o 
  -9  -8   5       52.43       54.35      2.03 o 
  -8  -8   5        6.56        7.96      1.49 o 
  -7  -8   5      167.81      169.97      6.55 o 
  -6  -8   5       36.21       35.75      1.65 o 
  -5  -8   5      280.49      290.77      2.94 o 
  -4  -8   5      239.37      236.05      2.51 o 
  -3  -8   5      806.98      789.13     13.69 o 
  -2  -8   5       32.24       24.10      2.05 o 
  -1  -8   5      100.63      109.80      1.62 o 
   0  -8   5      191.35      176.76      2.18 o 
   1  -8   5      233.03      202.68      1.75 o 
   2  -8   5       10.75       10.96      0.86 o 
   3  -8   5       13.57       15.04      1.98 o 
   4  -8   5       28.99       27.46      1.45 o 
   5  -8   5      174.15      183.20      2.48 o 
   6  -8   5      163.40      169.19      3.87 o 
   7  -8   5       42.25       37.96      2.81 o 
   8  -8   5      158.69      162.29      4.36 o 
   9  -8   5       60.63       60.10      3.41 o 
  10  -8   5       12.67       11.93      2.71 o 
 -11  -7   5        0.02       -0.70      2.17 o 
 -10  -7   5       40.25       43.00      2.67 o 
  -9  -7   5       10.67        9.35      1.52 o 
  -8  -7   5       74.52       77.00      2.14 o 
  -7  -7   5       65.67       68.52      1.95 o 
  -6  -7   5        6.99        5.67      1.25 o 
  -5  -7   5       76.32       68.08      1.66 o 
  -4  -7   5        1.89        3.52      1.02 o 
  -3  -7   5     1455.61     1404.11      9.61 o 
  -2  -7   5     1841.37     1737.39     18.25 o 
  -1  -7   5      121.72      119.72      1.56 o 
   0  -7   5        0.72        1.43      0.81 o 
   1  -7   5       37.63       32.52      1.08 o 
   2  -7   5       38.91       39.85      1.24 o 
   3  -7   5      696.63      727.95      3.85 o 
   4  -7   5       82.12       91.98      3.75 o 
   5  -7   5      616.44      596.56     13.96 o 
   6  -7   5      146.97      136.51      2.24 o 
   7  -7   5      101.25      108.92      3.40 o 
   8  -7   5      173.46      161.83      4.25 o 
   9  -7   5        0.10        0.24      2.44 o 
  10  -7   5        1.88       -2.82      2.82 o 
  11  -7   5        7.83       10.18      2.90 o 
 -11  -6   5       53.04       53.28      3.03 o 
 -10  -6   5      130.52      136.74      3.85 o 
  -9  -6   5        8.84        8.05      1.44 o 
  -8  -6   5       70.52       68.94      2.07 o 
  -7  -6   5        8.61       10.71      1.41 o 
  -6  -6   5       22.96       24.80      0.99 o 
  -5  -6   5       79.53       82.60      1.30 o 
  -4  -6   5      650.00      696.05     10.10 o 
  -3  -6   5      217.41      209.43      1.68 o 
  -2  -6   5      657.93      665.38      3.13 o 
  -1  -6   5        0.62        0.46      0.62 o 
   0  -6   5      300.08      342.67      7.37 o 
   1  -6   5        0.27        0.12      0.74 o 
   2  -6   5      741.32      743.61     11.85 o 
   3  -6   5      838.77      836.31     11.41 o 
   4  -6   5      703.58      714.11      5.88 o 
   5  -6   5     1769.63     1777.09     18.85 o 
   6  -6   5        0.34       -1.50      1.50 o 
   7  -6   5      215.54      213.01      4.19 o 
   8  -6   5      212.60      198.76      4.41 o 
   9  -6   5        0.60       -2.65      2.65 o 
  10  -6   5        2.68        0.74      2.36 o 
  11  -6   5       11.11       11.08      2.80 o 
 -12  -5   5        0.50        2.69      2.51 o 
 -11  -5   5       53.20       64.64      3.19 o 
 -10  -5   5        0.72        1.45      2.25 o 
  -9  -5   5       62.65       63.93      3.01 o 
  -8  -5   5        0.16       -0.33      1.40 o 
  -7  -5   5       22.15       26.88      1.50 o 
  -6  -5   5        1.52        1.63      0.73 o 
  -5  -5   5      250.46      221.46      2.68 o 
  -4  -5   5      292.00      311.21      2.01 o 
  -3  -5   5     1221.08     1252.06      4.33 o 
  -2  -5   5      139.99      139.56      3.10 o 
  -1  -5   5        0.09        0.78      0.39 o 
   0  -5   5      198.42      202.10      3.59 o 
   1  -5   5      919.18      902.52      3.92 o 
   2  -5   5     5859.86     6156.70     36.85 o 
   3  -5   5      135.10      114.31      1.64 o 
   4  -5   5     1905.36     1859.05     22.94 o 
   5  -5   5      120.52      119.69      2.07 o 
   6  -5   5      359.08      364.66     11.88 o 
   7  -5   5      186.80      193.30      2.90 o 
   8  -5   5       34.24       40.61      2.56 o 
   9  -5   5       10.47       13.43      2.48 o 
  10  -5   5       12.29        9.88      2.45 o 
  11  -5   5       15.05       23.99      2.99 o 
 -12  -4   5       48.26       53.17      3.36 o 
 -11  -4   5        6.99        5.72      2.37 o 
 -10  -4   5        6.65        4.25      2.22 o 
  -9  -4   5       15.45       11.65      2.33 o 
  -8  -4   5       86.34       80.92      2.99 o 
  -7  -4   5      165.62      144.87      4.35 o 
  -6  -4   5      370.00      354.97      2.29 o 
  -5  -4   5      455.95      549.55      6.04 o 
  -4  -4   5      338.45      290.15      5.31 o 
  -3  -4   5     1499.88     1481.11      8.69 o 
  -2  -4   5      194.71      213.11      2.26 o 
  -1  -4   5     1552.57     1669.68     20.72 o 
   0  -4   5       58.41       57.51      1.13 o 
   1  -4   5      341.27      298.16      4.36 o 
   2  -4   5        5.27        4.96      0.90 o 
   3  -4   5       56.30       52.91      1.26 o 
   4  -4   5     3104.27     3095.39     44.44 o 
   5  -4   5        5.13        8.04      2.88 o 
   6  -4   5      154.38      147.25      2.35 o 
   7  -4   5        0.06       -1.60      1.60 o 
   8  -4   5       18.60       19.68      2.17 o 
   9  -4   5      189.96      196.83      3.39 o 
  10  -4   5        2.11        0.57      3.67 o 
  11  -4   5       51.73       62.30      3.42 o 
 -12  -3   5        6.59        0.78      2.60 o 
 -11  -3   5       34.88       28.00      2.86 o 
 -10  -3   5       12.26       11.29      2.41 o 
  -9  -3   5       60.58       57.16      3.06 o 
  -8  -3   5        7.24        6.57      2.19 o 
  -7  -3   5     1111.29     1029.55     40.77 o 
  -6  -3   5       68.77       71.75      1.18 o 
  -5  -3   5      882.55      853.50      3.15 o 
  -4  -3   5     2479.78     2623.99      7.72 o 
  -3  -3   5     1889.15     1909.25     17.47 o 
  -2  -3   5      456.19      481.32      1.73 o 
  -1  -3   5      480.54      523.94      2.57 o 
   0  -3   5      298.41      308.02      4.77 o 
   1  -3   5      576.84      559.42      8.87 o 
   2  -3   5      487.80      470.62      7.54 o 
   3  -3   5      440.24      395.03      1.97 o 
   4  -3   5      439.33      438.85      2.34 o 
   5  -3   5      310.90      314.17      2.80 o 
   6  -3   5       39.50       45.11      1.63 o 
   7  -3   5      191.34      191.13      3.64 o 
   8  -3   5      153.39      141.76      3.47 o 
   9  -3   5      212.40      210.01      4.94 o 
  10  -3   5        9.04       13.54      2.43 o 
  11  -3   5       26.50       28.34      2.25 o 
 -12  -2   5        2.22        3.41      2.68 o 
 -11  -2   5        1.09        1.64      2.53 o 
 -10  -2   5       40.83       43.24      2.92 o 
  -9  -2   5      385.76      366.84      5.52 o 
  -8  -2   5      137.29      131.03      3.52 o 
  -7  -2   5     1835.03     1796.87     18.17 o 
  -6  -2   5      513.51      504.71     10.14 o 
  -5  -2   5      102.61      125.62      1.53 o 
  -4  -2   5     1288.14     1268.70     16.71 o 
  -3  -2   5     1369.65     1585.93     14.98 o 
  -2  -2   5     3073.15     3441.93      9.08 o 
  -1  -2   5       85.60       92.78      0.90 o 
   0  -2   5       16.86       12.03      0.55 o 
   1  -2   5      951.62     1145.53     25.75 o 
   2  -2   5      314.65      356.54      7.71 o 
   3  -2   5       12.11        7.96      0.58 o 
   4  -2   5       82.97       71.35      0.97 o 
   5  -2   5      110.38      110.37      3.19 o 
   6  -2   5      492.50      484.98      3.60 o 
   7  -2   5       72.49       60.60      1.85 o 
   8  -2   5      765.96      746.04      7.31 o 
   9  -2   5      142.57      148.37      2.80 o 
  10  -2   5        4.17        3.01      1.70 o 
  11  -2   5      124.37      130.20      4.41 o 
 -12  -1   5       29.27       31.45      3.11 o 
 -11  -1   5        1.90        3.99      2.54 o 
 -10  -1   5      245.72      247.22      4.99 o 
  -9  -1   5      148.41      142.97      3.85 o 
  -8  -1   5      410.89      414.44      5.60 o 
  -7  -1   5      834.05      788.48      7.05 o 
  -6  -1   5      243.63      226.72      3.76 o 
  -5  -1   5      247.86      235.91      9.19 o 
  -4  -1   5      139.98      147.91      4.63 o 
  -3  -1   5        2.82        1.92      0.73 o 
  -2  -1   5       77.72      108.19      3.16 o 
  -1  -1   5     1601.13     1708.55     11.32 o 
   0  -1   5     1460.15     1395.57      6.11 o 
   1  -1   5       10.49        7.68      1.14 o 
   2  -1   5       70.74       92.72      1.12 o 
   3  -1   5      463.82      475.17      5.32 o 
   4  -1   5      111.24      123.80      1.98 o 
   5  -1   5       16.42       11.57      1.07 o 
   6  -1   5      713.78      673.57      4.08 o 
   7  -1   5      114.86      112.12      2.17 o 
   8  -1   5      440.08      414.37      3.83 o 
   9  -1   5        0.09        2.33      2.32 o 
  10  -1   5       89.34       98.55      3.80 o 
  11  -1   5        0.18        5.69      2.90 o 
 -12   0   5       10.07       10.16      2.68 o 
 -11   0   5        5.98       10.09      2.75 o 
 -10   0   5        0.02       -0.98      2.30 o 
  -9   0   5       12.96       14.23      2.36 o 
  -8   0   5      245.70      231.07      4.43 o 
  -7   0   5      162.18      182.60      3.77 o 
  -6   0   5      298.90      271.44      4.15 o 
  -5   0   5       52.88       56.02      2.12 o 
  -4   0   5      173.50      166.90      2.80 o 
  -3   0   5      374.97      405.66      6.82 o 
  -2   0   5        2.07        0.20      0.70 o 
  -1   0   5      911.41      994.39     27.14 o 
   0   0   5      180.73      233.69      2.38 o 
   1   0   5       47.19       41.02      0.93 o 
   2   0   5       12.15       11.21      0.70 o 
   3   0   5      515.89      557.92      6.25 o 
   4   0   5       25.09       22.03      1.45 o 
   5   0   5        3.56        6.73      0.92 o 
   6   0   5       16.99       15.89      1.59 o 
   7   0   5      421.31      413.93     13.08 o 
   8   0   5      114.85      123.29      3.62 o 
   9   0   5       16.81       12.72      2.60 o 
  10   0   5       36.35       31.17      2.94 o 
  11   0   5        1.79       -2.69      2.69 o 
 -12   1   5        2.24        3.29      2.68 o 
 -11   1   5       82.33       92.29      3.84 o 
 -10   1   5       15.26        7.11      2.37 o 
  -9   1   5        9.15       14.79      2.83 o 
  -8   1   5      155.30      157.24      5.73 o 
  -7   1   5       10.09       12.58      1.65 o 
  -6   1   5        1.72        0.62      1.61 o 
  -5   1   5      102.49      115.02      2.74 o 
  -4   1   5      629.77      670.05      5.38 o 
  -3   1   5     1729.03     1855.06      5.44 o 
  -2   1   5      684.27      731.59     19.63 o 
  -1   1   5      707.91      735.10      3.11 o 
   0   1   5      211.33      206.50      2.52 o 
   1   1   5      136.77      118.86      1.60 o 
   2   1   5     1043.89     1129.13      4.51 o 
   3   1   5       73.37       84.90      1.70 o 
   4   1   5      448.50      439.12      3.37 o 
   5   1   5     1123.05     1200.97      5.64 o 
   6   1   5        7.30        9.62      1.59 o 
   7   1   5      216.26      221.99      3.08 o 
   8   1   5      112.66      112.67      7.42 o 
   9   1   5       13.06       12.03      2.20 o 
  10   1   5        4.59        5.04      2.25 o 
  11   1   5        2.70        3.17      2.66 o 
 -12   2   5       10.48        7.71      2.78 o 
 -11   2   5       44.13       47.89      4.52 o 
 -10   2   5       15.86       20.16      2.57 o 
  -9   2   5        3.33        5.67      1.68 o 
  -8   2   5       99.45       87.25      2.26 o 
  -7   2   5       27.25       31.46      2.91 o 
  -6   2   5       72.52       63.37      1.72 o 
  -5   2   5       35.15       34.73      1.79 o 
  -4   2   5      586.61      646.43     10.68 o 
  -3   2   5      576.79      608.43      4.09 o 
  -2   2   5      607.85      665.99      4.37 o 
  -1   2   5      233.77      190.41      1.93 o 
   0   2   5        2.04        2.28      0.92 o 
   1   2   5      210.87      250.63      2.30 o 
   2   2   5      880.40      898.76     10.74 o 
   3   2   5       85.01       87.22      1.79 o 
   4   2   5      301.89      317.44      3.01 o 
   5   2   5        2.81        2.07      1.39 o 
   6   2   5      268.73      250.96      3.21 o 
   7   2   5      154.51      168.30      2.88 o 
   8   2   5       72.81       56.86      2.25 o 
   9   2   5        5.94        4.98      3.48 o 
  10   2   5        0.20        2.21      3.15 o 
 -11   3   5        2.34        2.29      1.89 o 
 -10   3   5       49.97       57.60      3.74 o 
  -9   3   5        0.23       -1.15      1.57 o 
  -8   3   5       27.20       32.04      1.84 o 
  -7   3   5        5.85        6.41      1.44 o 
  -6   3   5      237.46      233.47     10.15 o 
  -5   3   5      125.73      123.10      2.71 o 
  -4   3   5      935.97      991.70      6.28 o 
  -3   3   5        2.03        0.67      1.10 o 
  -2   3   5       14.55       12.44      0.85 o 
  -1   3   5      114.52       94.07      1.64 o 
   0   3   5        3.23        2.07      1.01 o 
   1   3   5      330.71      313.05      2.93 o 
   2   3   5       12.98       10.12      1.25 o 
   3   3   5      590.91      582.74      3.88 o 
   4   3   5       16.95       20.78      1.52 o 
   5   3   5      262.04      245.09      3.04 o 
   6   3   5       19.55       17.79      1.88 o 
   7   3   5        4.16        1.76      1.67 o 
   8   3   5       49.07       48.63      6.55 o 
   9   3   5       19.00       17.38      1.93 o 
  10   3   5        1.34        4.27      2.79 o 
 -11   4   5       33.58       31.31      2.16 o 
 -10   4   5       83.15       89.26      6.03 o 
  -9   4   5        1.90        1.37      1.65 o 
  -8   4   5        2.17        4.10      1.55 o 
  -7   4   5       38.58       45.56      1.80 o 
  -6   4   5       17.97       16.58      2.07 o 
  -5   4   5      130.20      138.26      3.31 o 
  -4   4   5      266.82      257.60      2.74 o 
  -3   4   5       70.10       55.93      1.61 o 
  -2   4   5       79.56       62.04      1.55 o 
  -1   4   5        6.37        7.22      1.16 o 
   0   4   5      254.81      238.61      6.40 o 
   1   4   5      725.35      747.19      4.20 o 
   2   4   5      105.18      103.46      7.79 o 
   3   4   5     2231.67     2252.58     14.76 o 
   4   4   5      140.79      153.59      2.81 o 
   5   4   5      349.60      346.39      4.36 o 
   6   4   5      119.13      127.70      2.67 o 
   7   4   5        4.20       -0.07      1.81 o 
   8   4   5        1.48       -0.89      2.97 o 
   9   4   5        2.02       -2.79      2.79 o 
 -10   5   5        4.38        2.56      2.72 o 
  -9   5   5       74.20       75.95      3.68 o 
  -8   5   5       14.60       15.07      2.38 o 
  -7   5   5       70.77       72.83      3.03 o 
  -6   5   5        2.83       -1.20      2.00 o 
  -5   5   5      268.50      267.62      3.03 o 
  -4   5   5       29.29       28.15      1.52 o 
  -3   5   5        5.76       11.42      1.30 o 
  -2   5   5       50.66       47.00      2.26 o 
  -1   5   5       59.88       52.10      2.31 o 
   0   5   5      340.77      361.77      8.88 o 
   1   5   5       17.82       18.23      2.51 o 
   2   5   5      410.99      415.01      4.77 o 
   3   5   5       16.94       21.69      1.68 o 
   4   5   5      288.22      275.55      5.71 o 
   5   5   5        0.60        2.40      1.67 o 
   6   5   5       31.38       27.49      3.36 o 
   7   5   5       25.60       26.22      3.41 o 
   8   5   5       78.05       77.96      4.16 o 
  -9   6   5       46.92       48.24      3.37 o 
  -8   6   5      143.22      140.40      4.14 o 
  -7   6   5        0.70        3.72      2.20 o 
  -6   6   5      198.10      200.88      4.45 o 
  -5   6   5      183.49      171.25      2.97 o 
  -4   6   5       11.08        7.03      1.42 o 
  -3   6   5      101.57      107.83      2.79 o 
  -2   6   5       23.91       21.50      2.12 o 
  -1   6   5       25.46       26.97      2.12 o 
   0   6   5       48.07       49.58      1.80 o 
   1   6   5       36.90       34.88      1.71 o 
   2   6   5      206.81      206.66      2.77 o 
   3   6   5       44.80       37.27      2.02 o 
   4   6   5       85.86       77.51      4.39 o 
   5   6   5       91.71       94.82      4.82 o 
   6   6   5      269.34      299.21      6.21 o 
   7   6   5       37.83       49.76      4.05 o 
  -8   7   5       99.66      100.04      3.85 o 
  -7   7   5        8.23       13.23      2.52 o 
  -6   7   5      208.57      211.06      3.18 o 
  -5   7   5        7.85        6.83      1.64 o 
  -4   7   5      179.62      160.00      2.73 o 
  -3   7   5      212.59      198.11      2.81 o 
  -1   7   5       10.08        8.70      2.26 o 
   0   7   5        0.37       -0.59      2.06 o 
   1   7   5      112.28      109.26      5.06 o 
   2   7   5       12.49       15.15      1.54 o 
   3   7   5       99.88       87.78      3.49 o 
   4   7   5        1.43       -0.71      1.65 o 
   5   7   5        2.44        5.22      3.10 o 
   6   7   5       21.35       28.11      3.28 o 
  -7   8   5       63.99       62.38      4.06 o 
  -6   8   5        8.76        7.21      1.90 o 
  -5   8   5       52.96       45.61      2.13 o 
  -4   8   5       44.77       35.33      2.00 o 
  -3   8   5        1.27        0.95      1.57 o 
  -2   8   5      129.18      126.72      3.55 o 
  -1   8   5       90.39       90.40      3.12 o 
   0   8   5       15.87       13.94      2.24 o 
   1   8   5      104.85      109.84      3.15 o 
   2   8   5        2.36        0.04      1.58 o 
   3   8   5        8.59        3.33      2.20 o 
   4   8   5        1.20        5.32      2.43 o 
   5   8   5       17.66       23.62      3.29 o 
  -5   9   5       23.77       34.02      2.09 o 
  -4   9   5        0.31        0.10      1.68 o 
  -3   9   5       18.67       19.75      2.28 o 
  -2   9   5      103.14      105.13      3.55 o 
  -1   9   5        8.03        9.08      2.43 o 
   0   9   5       51.97       43.81      2.80 o 
   1   9   5       50.68       44.51      3.18 o 
  -3 -14   6        2.58        3.87      2.95 o 
  -2 -14   6       12.72       19.04      2.90 o 
  -1 -14   6        0.07       -1.95      1.95 o 
   0 -14   6       49.58       49.40      2.68 o 
   1 -14   6       85.12       88.95      2.45 o 
   2 -14   6        0.01       -1.93      1.93 o 
   3 -14   6       42.40       41.93      7.48 o 
  -5 -13   6       36.73       39.05      3.55 o 
  -4 -13   6        7.04        8.73      3.10 o 
  -3 -13   6       11.33       10.85      2.93 o 
  -2 -13   6        0.03       -1.37      1.37 o 
  -1 -13   6        3.13        0.51      1.29 o 
   0 -13   6       22.04       29.36      2.60 o 
   1 -13   6       26.82       27.41      2.13 o 
   2 -13   6        5.08        7.91      2.40 o 
   3 -13   6       20.20       15.53      2.14 o 
   4 -13   6        0.01       -0.10      1.68 o 
   5 -13   6       26.84       37.73      2.11 o 
   6 -13   6       22.68       31.87      2.48 o 
  -7 -12   6       33.23       35.03      3.45 o 
  -6 -12   6      108.75      117.98      4.52 o 
  -5 -12   6        2.03        2.17      2.99 o 
  -4 -12   6       57.42       54.38      1.84 o 
  -3 -12   6       23.91       24.80      3.68 o 
  -2 -12   6        0.09        0.38      2.49 o 
  -1 -12   6       20.63       22.26      3.42 o 
   0 -12   6       24.45       23.36      1.32 o 
   1 -12   6        0.12        1.31      0.98 o 
   2 -12   6       11.01       12.28      1.18 o 
   3 -12   6        6.62        5.65      1.13 o 
   4 -12   6        0.43        0.27      1.62 o 
   5 -12   6       14.65       12.57      1.73 o 
   6 -12   6       35.53       31.96      2.02 o 
   7 -12   6       40.14       58.75      6.72 o 
  -8 -11   6       44.61       54.19      3.93 o 
  -7 -11   6        4.44        1.55      2.91 o 
  -6 -11   6       44.97       51.26      3.47 o 
  -5 -11   6        9.05       10.66      3.08 o 
  -4 -11   6       47.44       45.49      3.32 o 
  -3 -11   6        6.37        5.59      1.26 o 
  -2 -11   6      177.02      166.31      4.18 o 
  -1 -11   6      382.27      394.82      9.60 o 
   0 -11   6       14.02        9.51      1.19 o 
   1 -11   6      131.83      117.34      4.00 o 
   2 -11   6       26.49       19.20      1.19 o 
   3 -11   6        0.01       -0.19      1.09 o 
   4 -11   6      163.98      167.27      2.19 o 
   5 -11   6        3.03        3.37      1.60 o 
   6 -11   6       54.43       52.57      2.10 o 
   7 -11   6      106.35      131.00      4.15 o 
   8 -11   6       21.44       24.63      2.99 o 
  -9 -10   6       28.66       38.90      7.48 o 
  -8 -10   6       13.20       14.91      1.74 o 
  -7 -10   6        0.23        2.55      2.40 o 
  -6 -10   6        5.48       10.80      1.50 o 
  -5 -10   6       26.66       24.58      2.85 o 
  -4 -10   6      317.78      309.62      5.27 o 
  -3 -10   6       44.22       51.49      2.96 o 
  -2 -10   6      526.05      544.19     15.16 o 
  -1 -10   6      247.87      241.16      2.49 o 
   0 -10   6        5.76        3.06      1.56 o 
   1 -10   6       79.81       80.76      2.04 o 
   2 -10   6       13.18       18.51      1.13 o 
   3 -10   6        0.01        1.76      1.30 o 
   4 -10   6       15.39       26.05      2.15 o 
   5 -10   6       79.54       73.55      1.74 o 
   6 -10   6       29.41       40.40      2.45 o 
   7 -10   6       17.68       26.08      2.72 o 
   8 -10   6        1.94        3.73      2.57 o 
   9 -10   6        8.14        4.36      2.69 o 
 -10  -9   6       32.58       37.97      2.04 o 
  -9  -9   6        0.07        2.52      1.56 o 
  -8  -9   6        0.77        1.46      1.82 o 
  -7  -9   6       70.20       72.90      3.94 o 
  -6  -9   6      375.53      364.29      5.13 o 
  -5  -9   6       73.99       69.43      1.84 o 
  -4  -9   6      261.32      254.01      2.67 o 
  -3  -9   6       42.15       34.38      2.45 o 
  -2  -9   6     1194.84     1207.14     18.06 o 
  -1  -9   6        2.94        4.49      1.10 o 
   0  -9   6      223.13      212.13      2.27 o 
   1  -9   6        2.05        0.73      0.98 o 
   2  -9   6       76.19       84.09      4.23 o 
   3  -9   6      402.08      436.38      2.80 o 
   4  -9   6      106.43      102.62      2.90 o 
   5  -9   6      127.42      129.28      4.80 o 
   6  -9   6      137.33      114.72      2.40 o 
   7  -9   6        6.44        3.91      2.43 o 
   8  -9   6       17.37       19.48      2.62 o 
   9  -9   6        5.58       -0.94      2.71 o 
 -10  -8   6       16.83       22.19      2.49 o 
  -9  -8   6       10.44        9.27      1.59 o 
  -8  -8   6       22.19       16.09      1.58 o 
  -7  -8   6       33.12       30.97      1.73 o 
  -6  -8   6      343.91      327.78      3.30 o 
  -5  -8   6      350.61      326.17      3.11 o 
  -4  -8   6        1.99        1.62      1.05 o 
  -3  -8   6      277.96      271.40      4.24 o 
  -2  -8   6      682.10      649.16      4.02 o 
  -1  -8   6       25.88       22.94      2.77 o 
   0  -8   6       22.35       22.24      1.13 o 
   1  -8   6      205.21      231.55      2.25 o 
   2  -8   6       71.77       73.64      2.25 o 
   3  -8   6      387.89      399.90      3.28 o 
   4  -8   6        1.04        1.34      1.17 o 
   5  -8   6      159.16      152.71      2.38 o 
   6  -8   6        3.59        1.38      1.37 o 
   7  -8   6       32.29       42.30      2.97 o 
   8  -8   6        4.95        6.54      2.45 o 
   9  -8   6      138.06      130.49      4.35 o 
  10  -8   6       78.54       92.40      4.13 o 
 -11  -7   6       20.70       22.07      2.58 o 
 -10  -7   6       11.41       11.74      2.25 o 
  -9  -7   6        5.33        3.37      1.46 o 
  -8  -7   6       42.79       46.24      1.84 o 
  -7  -7   6      320.42      318.08      3.36 o 
  -6  -7   6      238.04      232.08      5.77 o 
  -5  -7   6      431.40      416.96      6.28 o 
  -4  -7   6       11.27       15.19      0.87 o 
  -3  -7   6      766.68      791.52      3.93 o 
  -2  -7   6      232.95      217.05      2.60 o 
  -1  -7   6       30.30       34.51      1.14 o 
   0  -7   6      313.78      288.57      4.35 o 
   1  -7   6      182.48      188.13      2.27 o 
   2  -7   6     1849.30     1751.07      5.41 o 
   3  -7   6      227.52      217.51      2.34 o 
   4  -7   6       54.64       52.06      1.64 o 
   5  -7   6      599.91      573.69      9.40 o 
   6  -7   6       16.78       16.26      2.27 o 
   7  -7   6       80.37       90.64      3.38 o 
   8  -7   6      181.20      178.99      4.51 o 
   9  -7   6       18.99       16.80      2.80 o 
  10  -7   6       42.44       47.26      3.31 o 
 -11  -6   6        2.86        3.66      2.42 o 
 -10  -6   6        0.47        1.43      2.18 o 
  -9  -6   6       15.02       14.59      2.24 o 
  -8  -6   6      253.27      244.61      3.79 o 
  -7  -6   6       52.59       51.76      1.79 o 
  -6  -6   6      337.76      340.72      7.69 o 
  -5  -6   6      267.37      284.66      5.71 o 
  -4  -6   6        8.64        8.88      0.79 o 
  -3  -6   6       10.66       15.05      1.32 o 
  -2  -6   6     1327.04     1315.71     11.32 o 
  -1  -6   6      821.17      834.22      2.63 o 
   0  -6   6      755.98      741.01      9.31 o 
   1  -6   6      224.36      220.30      4.67 o 
   2  -6   6      203.78      197.28      5.41 o 
   3  -6   6       42.72       39.37      1.30 o 
   4  -6   6      457.22      427.93      3.27 o 
   5  -6   6       77.76       81.49      5.08 o 
   6  -6   6       38.89       38.57      1.83 o 
   7  -6   6      282.67      286.89      3.46 o 
   8  -6   6        9.46        6.10      1.84 o 
   9  -6   6      251.03      261.31      5.31 o 
  10  -6   6       12.45       11.05      2.70 o 
  11  -6   6       11.81       10.92      2.86 o 
 -12  -5   6        1.63        4.66      2.53 o 
 -11  -5   6        9.09        7.33      2.45 o 
 -10  -5   6        8.71        6.08      2.19 o 
  -9  -5   6       70.66       68.30      3.05 o 
  -8  -5   6      641.08      640.91      6.84 o 
  -7  -5   6        0.58        2.71      0.88 o 
  -6  -5   6      405.83      410.56      9.32 o 
  -5  -5   6       12.64       13.14      0.82 o 
  -4  -5   6      122.16      151.46      2.12 o 
  -3  -5   6       44.13       42.33      0.95 o 
  -2  -5   6      132.81      141.12      2.66 o 
  -1  -5   6        2.45        0.28      0.47 o 
   0  -5   6      515.94      527.24      8.87 o 
   1  -5   6     1575.84     1517.83      8.52 o 
   2  -5   6       15.50        8.96      1.03 o 
   3  -5   6        2.77        1.03      0.90 o 
   4  -5   6       28.96       29.55      1.38 o 
   5  -5   6        2.76        0.99      1.25 o 
   6  -5   6       93.05       93.57      2.15 o 
   7  -5   6      355.91      344.96      3.69 o 
   8  -5   6      219.57      248.45      3.43 o 
   9  -5   6      259.50      261.04     10.84 o 
  10  -5   6       18.21       18.58      4.76 o 
  11  -5   6       13.73       21.48      3.18 o 
 -12  -4   6        0.42        0.55      2.47 o 
 -11  -4   6        8.70        4.62      2.35 o 
 -10  -4   6       26.58       32.77      2.78 o 
  -9  -4   6       49.05       47.39      2.80 o 
  -8  -4   6       32.72       28.11      2.50 o 
  -7  -4   6      194.38      229.66     40.59 o 
  -6  -4   6      336.76      318.13      2.27 o 
  -5  -4   6      151.72      147.24      1.55 o 
  -4  -4   6       24.25       23.73      0.57 o 
  -3  -4   6      757.37      841.73      6.52 o 
  -2  -4   6      751.70      751.49      2.37 o 
  -1  -4   6      609.91      611.86      2.18 o 
   0  -4   6      845.04      857.40      3.58 o 
   1  -4   6      135.44       95.08      1.69 o 
   2  -4   6        0.74        2.04      0.55 o 
   3  -4   6        5.93        2.00      0.59 o 
   4  -4   6       17.20       18.70      0.80 o 
   5  -4   6        0.26       -0.29      1.16 o 
   6  -4   6      654.13      632.41      4.32 o 
   7  -4   6      592.94      574.57      4.49 o 
   8  -4   6      149.69      152.19      2.84 o 
   9  -4   6      313.28      317.55      6.05 o 
  10  -4   6        5.28        6.24      1.89 o 
  11  -4   6       47.06       48.20      3.82 o 
 -12  -3   6       20.94       23.41      2.95 o 
 -11  -3   6       13.82       14.89      2.78 o 
 -10  -3   6      251.31      263.01      5.28 o 
  -9  -3   6       95.84       97.91      3.52 o 
  -8  -3   6        1.63        2.53      2.12 o 
  -7  -3   6      342.06      346.70      7.81 o 
  -6  -3   6      130.00      149.09      3.57 o 
  -5  -3   6      263.06      284.55      5.13 o 
  -4  -3   6        3.40        7.21      0.53 o 
  -3  -3   6       10.24       24.13      0.70 o 
  -2  -3   6       70.53       39.46      0.77 o 
  -1  -3   6      153.36      154.80      2.35 o 
   0  -3   6      218.16      219.39      3.24 o 
   1  -3   6      117.38      140.87      1.92 o 
   2  -3   6       56.33       46.29      0.68 o 
   3  -3   6      319.91      316.98      1.87 o 
   4  -3   6      166.68      153.11      1.45 o 
   5  -3   6      184.05      166.30      2.25 o 
   6  -3   6     1186.26     1171.48      5.61 o 
   7  -3   6       17.02       17.22      2.33 o 
   8  -3   6      355.34      362.60     10.48 o 
   9  -3   6        2.92        2.63      1.99 o 
  10  -3   6        3.65        6.99      1.97 o 
  11  -3   6        0.00        2.59      3.23 o 
 -12  -2   6       14.79       16.20      2.94 o 
 -11  -2   6       34.61       32.33      3.08 o 
 -10  -2   6      298.80      305.85      5.64 o 
  -9  -2   6       21.91       22.87      2.60 o 
  -8  -2   6        6.68        6.53      2.23 o 
  -7  -2   6        0.36       -2.07      2.07 o 
  -6  -2   6        4.70        5.54      1.78 o 
  -5  -2   6       38.38       30.67      1.34 o 
  -4  -2   6       84.66       77.30      0.98 o 
  -3  -2   6     1356.06     1571.42     10.82 o 
  -2  -2   6     1518.92     1591.61     21.31 o 
  -1  -2   6       66.38       74.76      1.95 o 
   0  -2   6     1117.49     1270.56      9.62 o 
   1  -2   6        0.98        0.54      0.37 o 
   2  -2   6        2.21        0.71      0.51 o 
   3  -2   6      465.47      515.79      2.29 o 
   4  -2   6        5.02        5.07      0.85 o 
   5  -2   6      485.22      449.16      7.58 o 
   6  -2   6       70.54       80.29      2.86 o 
   7  -2   6       41.82       43.95      1.81 o 
   8  -2   6       28.13       31.32      1.89 o 
   9  -2   6        0.29        1.25      2.51 o 
  10  -2   6       17.37       17.78      3.05 o 
  11  -2   6       66.69       64.08      3.93 o 
 -12  -1   6        0.05       -2.69      2.69 o 
 -11  -1   6      103.09      106.55      4.07 o 
 -10  -1   6        2.85        3.39      2.52 o 
  -9  -1   6      132.09      128.16      3.84 o 
  -8  -1   6       42.72       40.12      2.66 o 
  -7  -1   6       47.81       55.47      2.71 o 
  -6  -1   6       51.17       53.24      2.42 o 
  -5  -1   6      108.33       88.17      4.40 o 
  -4  -1   6        8.35       11.04      0.89 o 
  -3  -1   6      657.76      688.07     15.51 o 
  -2  -1   6      207.25      210.04      1.89 o 
  -1  -1   6      267.11      328.21      2.09 o 
   0  -1   6     1061.74     1089.69      8.23 o 
   1  -1   6       79.39       96.51      3.10 o 
   2  -1   6      598.47      748.91      9.90 o 
   3  -1   6       41.36       57.22      0.92 o 
   4  -1   6      154.71      136.86      1.34 o 
   5  -1   6       79.00       79.44      1.64 o 
   6  -1   6        6.13        3.76      2.08 o 
   7  -1   6       16.83       18.56      2.55 o 
   8  -1   6        0.91       -2.26      2.39 o 
   9  -1   6        1.73        3.32      2.52 o 
  10  -1   6       40.05       43.85      3.46 o 
  11  -1   6        0.04       -2.90      2.90 o 
 -12   0   6        4.20        5.83      2.89 o 
 -11   0   6      158.77      169.23      4.81 o 
 -10   0   6       26.51       18.33      2.72 o 
  -9   0   6        7.50        6.08      2.33 o 
  -8   0   6      158.83      158.98      3.95 o 
  -7   0   6        0.15       -0.08      1.96 o 
  -6   0   6      338.53      349.90      4.83 o 
  -5   0   6       74.56       63.87      6.30 o 
  -4   0   6      206.47      188.10      6.65 o 
  -3   0   6      912.71      999.69      4.06 o 
  -2   0   6      282.82      319.53      2.32 o 
  -1   0   6      375.26      489.58     12.20 o 
   0   0   6       66.90       55.88      6.40 o 
   1   0   6      372.46      335.37     19.32 o 
   2   0   6     1091.51     1091.18      6.00 o 
   3   0   6       14.18       16.11      1.72 o 
   4   0   6      540.29      517.95      4.94 o 
   5   0   6        4.22        4.16      1.92 o 
   6   0   6        0.28       -1.54      2.10 o 
   7   0   6        7.34        3.59      2.28 o 
   8   0   6       18.49       17.81      2.50 o 
   9   0   6       10.54        8.94      2.56 o 
  10   0   6       49.40       54.00      3.44 o 
 -12   1   6       39.15       41.99      3.58 o 
 -11   1   6       62.94       51.53      3.48 o 
 -10   1   6        6.95        5.02      2.54 o 
  -9   1   6       10.06       11.10      2.50 o 
  -8   1   6       83.86       86.79      3.30 o 
  -7   1   6       49.25       57.99      2.90 o 
  -6   1   6      195.41      187.29      3.79 o 
  -5   1   6      111.39      102.41      3.28 o 
  -4   1   6      902.90      912.44     10.83 o 
  -3   1   6       51.44       44.17      1.32 o 
  -2   1   6      386.24      418.43      2.76 o 
  -1   1   6      330.87      359.51      7.84 o 
   0   1   6       37.98       40.16      1.66 o 
   1   1   6      762.72      694.89      4.75 o 
   2   1   6       65.87       63.58      1.62 o 
   3   1   6      859.21      845.99      9.97 o 
   4   1   6      366.80      405.55      6.42 o 
   5   1   6       13.83       16.00      1.61 o 
   6   1   6        1.31       -1.00      1.65 o 
   7   1   6        0.01       -1.62      1.62 o 
   8   1   6        1.02        3.59      1.77 o 
   9   1   6       68.30       63.76      3.21 o 
  10   1   6        6.34        7.73      2.57 o 
 -11   2   6        0.44       -0.93      2.64 o 
 -10   2   6       13.03        8.96      2.71 o 
  -9   2   6       34.18       29.17      2.76 o 
  -8   2   6      138.68      130.69      3.79 o 
  -7   2   6      172.17      171.55      3.98 o 
  -6   2   6      258.62      229.69      4.13 o 
  -5   2   6        2.41        1.60      1.71 o 
  -4   2   6      154.64      149.08      2.20 o 
  -3   2   6        1.61        1.34      1.10 o 
  -2   2   6      217.91      224.29      3.50 o 
  -1   2   6        0.17       -0.01      1.38 o 
   0   2   6       17.71       23.02      1.21 o 
   1   2   6       22.18       30.53      1.64 o 
   2   2   6      159.59      150.55      3.84 o 
   3   2   6      621.89      609.34      8.03 o 
   4   2   6       62.89       60.55      1.85 o 
   5   2   6       90.87       79.70      2.22 o 
   6   2   6       42.12       40.26      2.04 o 
   7   2   6        2.42        4.51      1.81 o 
   8   2   6        0.18        4.72      2.13 o 
   9   2   6       11.56       11.70      1.93 o 
  10   2   6       27.49       27.36      6.11 o 
 -11   3   6        6.58       11.79      2.95 o 
 -10   3   6        9.27        2.53      2.65 o 
  -9   3   6        8.25        4.32      2.40 o 
  -8   3   6        0.29       -1.05      1.46 o 
  -7   3   6      100.56      104.98      3.31 o 
  -6   3   6        2.73        3.46      1.86 o 
  -5   3   6      230.42      239.00      2.86 o 
  -4   3   6        3.15        4.98      1.29 o 
  -3   3   6      214.56      208.83      5.41 o 
  -2   3   6      339.39      346.07      2.90 o 
  -1   3   6        9.06       14.11      2.34 o 
   0   3   6     3232.43     3134.42     34.09 o 
   1   3   6     1255.01     1238.83      5.39 o 
   2   3   6     1154.69     1160.69      7.23 o 
   3   3   6      417.22      416.36      3.64 o 
   4   3   6       55.16       48.84      5.66 o 
   5   3   6       14.05        9.80      3.95 o 
   6   3   6        1.49       -1.79      1.79 o 
   7   3   6       14.02        6.24      1.83 o 
   8   3   6      111.98      123.67      2.95 o 
   9   3   6        5.12        7.11      2.01 o 
 -10   4   6        8.39        7.16      2.83 o 
  -9   4   6       13.90       11.29      2.79 o 
  -8   4   6       37.11       37.33      2.81 o 
  -7   4   6      107.00      105.48      3.37 o 
  -6   4   6        5.92        4.63      1.49 o 
  -5   4   6      112.08       99.73      4.78 o 
  -4   4   6       55.46       49.57      1.74 o 
  -3   4   6      178.72      198.77      5.43 o 
  -2   4   6       12.12       11.30      1.22 o 
  -1   4   6       96.10       92.73      3.95 o 
   0   4   6      189.94      171.16      2.72 o 
   1   4   6       64.08       59.81      1.91 o 
   2   4   6      564.47      597.03     11.60 o 
   3   4   6      170.67      177.99      5.06 o 
   4   4   6        4.85        6.44      1.68 o 
   5   4   6       10.92       15.36      2.04 o 
   6   4   6       21.78       12.85      2.68 o 
   7   4   6       55.11       50.99      2.43 o 
   8   4   6       26.58       23.64      2.70 o 
  -9   5   6       44.14       47.49      3.36 o 
  -8   5   6      203.46      195.83      4.68 o 
  -7   5   6       57.04       49.08      2.90 o 
  -6   5   6      105.12      102.36      3.40 o 
  -5   5   6       59.79       59.11      3.45 o 
  -4   5   6      112.71      111.04      2.23 o 
  -3   5   6        0.50        0.05      1.31 o 
  -2   5   6        4.57        7.29      1.27 o 
  -1   5   6      285.87      266.54      3.94 o 
   0   5   6       62.92       64.14      1.95 o 
   1   5   6      210.15      207.64      4.13 o 
   2   5   6       72.38       67.31      6.24 o 
   3   5   6      460.37      455.76      4.08 o 
   4   5   6       23.66       32.28      2.93 o 
   5   5   6      819.47      880.95      7.46 o 
   6   5   6      126.09      132.73      3.03 o 
   7   5   6      242.56      236.47      5.97 o 
  -8   6   6       10.17       12.58      2.63 o 
  -7   6   6       94.36       85.25      3.03 o 
  -6   6   6       85.56       81.56      4.10 o 
  -5   6   6       15.32       15.43      1.71 o 
  -4   6   6        6.24        6.35      1.50 o 
  -3   6   6        2.80        1.14      2.67 o 
  -2   6   6       43.54       44.21      1.76 o 
  -1   6   6       90.29       87.57      2.98 o 
   0   6   6       51.02       41.72      2.54 o 
   1   6   6       43.02       34.83      1.87 o 
   2   6   6       11.81        9.02      1.65 o 
   3   6   6        0.56       -0.65      1.90 o 
   4   6   6        7.13        8.16      1.87 o 
   5   6   6        4.95        3.79      1.88 o 
   6   6   6      158.29      157.49      5.30 o 
  -7   7   6       11.60        7.09      1.82 o 
  -6   7   6        3.46        3.61      3.01 o 
  -5   7   6      172.50      168.45      4.58 o 
  -4   7   6       55.15       55.84      2.55 o 
  -3   7   6        2.85        2.18      1.56 o 
  -2   7   6      188.82      188.96      4.68 o 
  -1   7   6       62.36       55.81      2.93 o 
   0   7   6       55.83       49.66      2.71 o 
   1   7   6        0.58       -0.46      2.04 o 
   2   7   6        4.95        4.15      1.63 o 
   3   7   6       16.87       20.10      2.12 o 
   4   7   6       55.44       65.09      3.41 o 
   5   7   6        9.68        8.77      3.31 o 
  -5   8   6       62.05       71.13      2.44 o 
  -4   8   6       59.77       53.24      2.18 o 
  -3   8   6       25.84       24.06      1.91 o 
  -2   8   6      228.18      206.65      5.75 o 
  -1   8   6        0.12        1.23      2.47 o 
   0   8   6        6.60       10.09      2.39 o 
   1   8   6       16.56       16.91      2.47 o 
   2   8   6        0.05       -2.35      2.35 o 
   3   8   6       58.85       72.49      2.53 o 
  -3 -14   7       52.68       52.92      3.60 o 
  -2 -14   7       22.12       18.71      1.70 o 
  -1 -14   7       36.09       30.28      1.89 o 
   0 -14   7       51.88       48.49      1.88 o 
   1 -14   7        0.91        3.71      1.46 o 
   2 -14   7        8.43       17.19      1.68 o 
   3 -14   7       33.60       37.05      4.76 o 
  -5 -13   7       13.08       15.66      2.12 o 
  -4 -13   7       12.19       10.96      1.52 o 
  -3 -13   7       60.53       57.28      4.56 o 
  -2 -13   7        1.42        2.09      1.40 o 
  -1 -13   7       68.34       65.58      7.01 o 
   0 -13   7       10.00       13.34      2.22 o 
   1 -13   7       24.30       24.20      1.53 o 
   2 -13   7        4.22       10.91      1.54 o 
   3 -13   7       14.52       14.92      2.39 o 
   4 -13   7       12.32       11.89      1.90 o 
   5 -13   7       51.12       42.74      2.31 o 
  -7 -12   7       25.02       23.32      3.37 o 
  -6 -12   7       18.70       26.34      3.43 o 
  -5 -12   7       19.76       20.97      3.24 o 
  -4 -12   7      305.41      309.13      3.29 o 
  -3 -12   7        2.76        3.69      1.35 o 
  -2 -12   7      264.64      277.71      6.17 o 
  -1 -12   7      237.71      222.42      4.31 o 
   0 -12   7        1.74        0.40      1.52 o 
   1 -12   7        8.78       10.99      1.40 o 
   2 -12   7       65.95       67.24      2.71 o 
   3 -12   7        0.94       -0.23      1.18 o 
   4 -12   7      150.50      150.37      3.99 o 
   5 -12   7       24.80       27.89      2.05 o 
   6 -12   7        6.63        4.65      1.60 o 
  -8 -11   7        6.74       12.48      4.42 o 
  -7 -11   7       77.42       85.35      2.90 o 
  -6 -11   7      188.47      208.82      5.25 o 
  -5 -11   7      271.20      271.51      5.49 o 
  -4 -11   7      282.07      265.24      5.35 o 
  -3 -11   7        1.56        1.28      1.27 o 
  -2 -11   7       22.47       19.93      3.02 o 
  -1 -11   7       99.87       86.74      1.98 o 
   0 -11   7       56.04       52.57      1.72 o 
   1 -11   7        8.46        3.99      1.27 o 
   2 -11   7       42.27       46.95      1.63 o 
   3 -11   7        1.19        0.56      1.15 o 
   4 -11   7        5.87        6.86      1.75 o 
   5 -11   7       16.63       15.57      1.77 o 
   6 -11   7        0.63       -0.74      1.69 o 
   7 -11   7        4.85        3.22      2.33 o 
  -9 -10   7       57.85       52.44      2.51 o 
  -8 -10   7        2.30        3.91      1.65 o 
  -7 -10   7      248.75      260.66     12.80 o 
  -6 -10   7      120.06      122.32      2.55 o 
  -5 -10   7      495.27      495.80      6.93 o 
  -4 -10   7       33.10       34.40      1.45 o 
  -3 -10   7       86.28       82.98      3.11 o 
  -2 -10   7       32.96       32.30      1.42 o 
  -1 -10   7        1.38        2.05      1.24 o 
   0 -10   7       38.76       40.89      1.96 o 
   1 -10   7      281.56      280.60      2.86 o 
   2 -10   7        1.76        2.48      1.20 o 
   3 -10   7       78.27       59.58      1.78 o 
   4 -10   7        0.56        0.83      1.34 o 
   5 -10   7       95.28       87.07      3.39 o 
   6 -10   7       42.88       36.79      1.89 o 
   7 -10   7        0.97        2.56      2.39 o 
   8 -10   7      241.02      254.19      5.56 o 
 -10  -9   7        3.21        7.33      2.31 o 
  -9  -9   7       33.46       29.67      2.77 o 
  -8  -9   7        6.87        5.60      1.56 o 
  -7  -9   7      184.01      191.98      5.18 o 
  -6  -9   7        4.52        3.84      1.78 o 
  -5  -9   7      217.54      222.45      3.83 o 
  -4  -9   7       32.08       26.71      1.33 o 
  -3  -9   7       70.70       70.20      3.42 o 
  -2  -9   7       18.02       19.70      3.46 o 
  -1  -9   7        5.77        3.69      1.18 o 
   0  -9   7      338.69      351.49      9.23 o 
   1  -9   7      242.76      247.15      5.63 o 
   2  -9   7       32.20       29.38      1.33 o 
   3  -9   7       20.31       26.65      1.94 o 
   4  -9   7       36.22       32.49      2.24 o 
   5  -9   7       14.52        5.98      2.19 o 
   6  -9   7      168.74      154.81      3.92 o 
   7  -9   7       83.31       87.55      3.50 o 
   8  -9   7      241.17      297.47      5.76 o 
   9  -9   7       30.29       26.41      3.11 o 
 -10  -8   7        5.51        3.76      2.04 o 
  -9  -8   7        3.44        1.68      1.48 o 
  -8  -8   7       27.23       27.27      1.72 o 
  -7  -8   7       99.89      106.41      2.27 o 
  -6  -8   7       42.53       43.89      1.73 o 
  -5  -8   7        9.87       12.04      1.26 o 
  -4  -8   7      105.32      118.57      2.84 o 
  -3  -8   7      199.21      185.63      2.17 o 
  -2  -8   7      193.75      193.69      2.01 o 
  -1  -8   7      948.40      931.79     19.24 o 
   0  -8   7     1263.55     1316.98     18.06 o 
   1  -8   7       12.97       11.94      2.28 o 
   2  -8   7      661.84      631.25      4.63 o 
   3  -8   7        0.92        1.17      1.16 o 
   4  -8   7       27.25       22.46      1.45 o 
   5  -8   7       84.63       84.71      3.02 o 
   6  -8   7        3.37        1.11      2.12 o 
   7  -8   7      279.78      292.52      5.29 o 
   8  -8   7      138.46      140.27      4.35 o 
   9  -8   7       36.10       37.62      3.09 o 
  10  -8   7        4.47        6.51      2.62 o 
 -11  -7   7        0.00       -0.51      2.18 o 
 -10  -7   7        7.08        4.13      2.23 o 
  -9  -7   7        0.05        0.53      2.07 o 
  -8  -7   7       52.57       60.78      2.00 o 
  -7  -7   7       80.24       86.92      2.73 o 
  -6  -7   7       75.33       62.41      1.44 o 
  -5  -7   7      104.21       99.69      1.79 o 
  -4  -7   7      104.82      100.91      2.47 o 
  -3  -7   7      521.53      503.78      2.75 o 
  -2  -7   7        7.39        6.02      0.88 o 
  -1  -7   7     2016.21     1944.99     33.87 o 
   0  -7   7     1363.89     1400.24     19.21 o 
   1  -7   7      795.04      761.66      9.28 o 
   2  -7   7      210.91      184.71      2.32 o 
   3  -7   7       12.31       13.60      1.16 o 
   4  -7   7       62.19       67.11      5.13 o 
   5  -7   7       35.80       33.02      1.70 o 
   6  -7   7       64.94       60.98      2.12 o 
   7  -7   7      396.63      404.29      4.93 o 
   8  -7   7        3.71        3.87      1.90 o 
   9  -7   7       27.87       31.33      2.97 o 
  10  -7   7        5.30        3.13      2.47 o 
 -11  -6   7       47.71       56.86      3.29 o 
 -10  -6   7        0.21       -0.24      2.23 o 
  -9  -6   7       64.36       70.75      3.10 o 
  -8  -6   7       14.30        7.70      2.09 o 
  -7  -6   7      103.63       93.49      1.64 o 
  -6  -6   7      162.05      156.94      2.62 o 
  -5  -6   7       25.52       26.30      1.02 o 
  -4  -6   7       37.14       28.80      1.01 o 
  -3  -6   7     1128.61     1143.21      9.64 o 
  -2  -6   7      316.25      283.47      2.01 o 
  -1  -6   7     2117.08     2095.48     14.44 o 
   0  -6   7      359.75      342.94      1.96 o 
   1  -6   7       58.34       52.03      1.02 o 
   2  -6   7        2.05        0.99      0.66 o 
   3  -6   7       50.92       49.51      3.52 o 
   4  -6   7       36.01       33.71      1.47 o 
   5  -6   7      136.00      144.14      2.42 o 
   6  -6   7      347.25      335.68      3.56 o 
   7  -6   7        0.17        0.12      1.75 o 
   8  -6   7       17.88       17.08      2.89 o 
   9  -6   7        0.01        0.10      2.22 o 
  10  -6   7       52.97       49.82      2.81 o 
 -11  -5   7       13.10        6.07      2.49 o 
 -10  -5   7       38.64       37.26      2.91 o 
  -9  -5   7       40.23       40.46      2.82 o 
  -8  -5   7      111.25       94.02      3.34 o 
  -7  -5   7      116.72      102.44      2.00 o 
  -6  -5   7        5.19        6.41      0.90 o 
  -5  -5   7      108.24       91.43      1.41 o 
  -4  -5   7       98.71       93.71      1.33 o 
  -3  -5   7       17.93       28.58      1.38 o 
  -2  -5   7      911.22      899.09      5.84 o 
  -1  -5   7     1263.51     1254.11      6.64 o 
   0  -5   7       48.48       45.32      0.87 o 
   1  -5   7       73.61       58.57      1.13 o 
   2  -5   7       21.58       19.94      1.41 o 
   3  -5   7        2.36        2.46      0.68 o 
   4  -5   7      424.24      408.73      6.24 o 
   5  -5   7       61.06       59.77      1.87 o 
   6  -5   7     1402.76     1454.38      6.66 o 
   7  -5   7       10.69       12.58      1.83 o 
   8  -5   7       31.70       33.45      2.06 o 
   9  -5   7        5.93        9.89      1.87 o 
  10  -5   7        6.86        4.39      1.91 o 
 -11  -4   7        1.76        3.66      2.68 o 
 -10  -4   7      364.63      387.29      6.25 o 
  -9  -4   7        0.18        0.18      2.41 o 
  -8  -4   7       47.54       50.10      2.77 o 
  -7  -4   7      247.68      242.90      9.23 o 
  -6  -4   7      108.68      134.16      2.93 o 
  -5  -4   7        0.58       -0.20      0.99 o 
  -4  -4   7       71.28       66.15      1.15 o 
  -3  -4   7      176.77      167.71      2.75 o 
  -2  -4   7      518.39      530.29      3.33 o 
  -1  -4   7      181.87      170.43      1.34 o 
   0  -4   7      186.00      167.76      1.44 o 
   1  -4   7       27.48       28.78      2.01 o 
   2  -4   7        1.07        0.67      0.56 o 
   3  -4   7      170.12      142.84      1.44 o 
   4  -4   7       78.00       71.79      1.76 o 
   5  -4   7      776.73      780.54      4.53 o 
   6  -4   7        0.14        1.11      1.47 o 
   7  -4   7        4.13        2.99      3.31 o 
   8  -4   7        7.88        8.09      2.53 o 
   9  -4   7       14.44       15.95      1.89 o 
  10  -4   7       41.32       45.80      4.06 o 
 -12  -3   7       13.71       17.41      2.97 o 
 -11  -3   7        7.31        7.38      2.90 o 
 -10  -3   7      135.08      139.35      4.45 o 
  -9  -3   7        8.33        8.11      2.46 o 
  -8  -3   7       47.12       45.00      3.02 o 
  -7  -3   7       32.19       31.77      1.45 o 
  -6  -3   7      290.93      334.89     14.29 o 
  -5  -3   7      228.31      216.85      2.85 o 
  -4  -3   7       22.38       21.33      0.97 o 
  -3  -3   7       18.69        7.66      0.66 o 
  -2  -3   7      384.70      412.33      3.21 o 
  -1  -3   7      243.72      268.03      1.97 o 
   0  -3   7      569.73      644.42      3.88 o 
   1  -3   7       52.97       64.86      1.42 o 
   2  -3   7        2.53        9.00      0.61 o 
   3  -3   7        1.34        0.27      0.57 o 
   4  -3   7       80.01       74.03      1.18 o 
   5  -3   7      160.50      151.69      2.26 o 
   6  -3   7       31.36       27.00      1.62 o 
   7  -3   7        4.38        0.62      1.56 o 
   8  -3   7      303.30      312.68      5.52 o 
   9  -3   7      275.81      286.79      5.65 o 
  10  -3   7       24.07       23.69      3.40 o 
 -12  -2   7        3.02        2.52      2.82 o 
 -11  -2   7       61.05       55.06      3.63 o 
 -10  -2   7        1.93        1.03      2.62 o 
  -9  -2   7        4.28        9.29      2.58 o 
  -8  -2   7       65.39       59.17      3.04 o 
  -7  -2   7       23.05       19.17      2.22 o 
  -6  -2   7      325.46      354.46      2.82 o 
  -5  -2   7      269.06      267.66      6.23 o 
  -4  -2   7     1247.91     1259.81     12.68 o 
  -3  -2   7     1054.41     1148.52      4.15 o 
  -2  -2   7      216.57      227.57      5.30 o 
  -1  -2   7      195.05      251.88      1.96 o 
   0  -2   7      229.26      309.79      1.53 o 
   1  -2   7       36.51       39.90      0.74 o 
   2  -2   7      181.29      184.00      1.70 o 
   3  -2   7        0.84        0.04      0.58 o 
   4  -2   7      408.69      379.40      3.90 o 
   5  -2   7      165.82      157.67      3.50 o 
   6  -2   7       47.45       47.55      2.75 o 
   7  -2   7       73.89       72.16      3.20 o 
   8  -2   7       33.93       29.49      3.05 o 
   9  -2   7       58.32       70.89      3.63 o 
  10  -2   7      175.74      194.48      5.16 o 
 -11  -1   7        3.15        7.30      2.87 o 
 -10  -1   7       11.04       16.23      2.87 o 
  -9  -1   7      106.08      101.96      3.80 o 
  -8  -1   7      196.00      205.37      4.50 o 
  -7  -1   7        0.78        1.05      2.13 o 
  -6  -1   7      337.64      354.13      5.00 o 
  -5  -1   7      247.57      267.27      2.55 o 
  -4  -1   7      589.17      569.37     11.29 o 
  -3  -1   7       14.64       17.08      1.02 o 
  -2  -1   7       71.18       84.70      1.43 o 
  -1  -1   7      927.35      935.01     20.17 o 
   0  -1   7        5.90        4.47      0.47 o 
   1  -1   7        4.15        4.15      1.12 o 
   2  -1   7       12.44       10.36      1.45 o 
   3  -1   7      108.86      117.12      2.82 o 
   4  -1   7        9.91        9.31      1.95 o 
   5  -1   7        6.54        6.71      2.09 o 
   6  -1   7      147.20      146.31      3.76 o 
   7  -1   7      135.11      149.41      3.92 o 
   8  -1   7        6.40        3.67      2.44 o 
   9  -1   7      118.16      129.59      4.25 o 
  10  -1   7       16.06       25.45      3.35 o 
 -11   0   7        2.76        0.83      2.72 o 
 -10   0   7       75.15       82.13      3.83 o 
  -9   0   7       15.12       13.23      2.70 o 
  -8   0   7       44.70       49.92      3.01 o 
  -7   0   7      288.60      313.08      5.14 o 
  -6   0   7      228.46      223.64      4.28 o 
  -5   0   7      146.40      170.21      2.25 o 
  -4   0   7       69.83       67.37      1.56 o 
  -3   0   7        2.16        1.30      0.99 o 
  -2   0   7     1331.14     1320.77     11.62 o 
  -1   0   7      278.43      275.80      3.70 o 
   0   0   7       39.03       38.33      1.37 o 
   1   0   7      420.05      465.98      4.24 o 
   2   0   7      200.82      208.27      3.13 o 
   3   0   7      464.06      460.75      4.73 o 
   4   0   7       79.30       57.88      2.52 o 
   5   0   7       98.97       92.00      3.04 o 
   6   0   7      233.50      237.01      4.36 o 
   7   0   7      112.22      120.75      3.76 o 
   8   0   7        0.56        0.88      2.46 o 
   9   0   7      119.57      123.27      4.20 o 
  10   0   7        2.45        5.21      2.98 o 
 -11   1   7        1.25       -1.18      2.74 o 
 -10   1   7      109.03      109.90      4.13 o 
  -9   1   7      105.39      103.36      3.76 o 
  -8   1   7       33.55       28.37      2.66 o 
  -7   1   7      161.48      176.18      4.19 o 
  -6   1   7        0.89       -0.27      1.49 o 
  -5   1   7      162.40      163.83      2.39 o 
  -4   1   7       12.74       10.31      1.32 o 
  -3   1   7      237.50      234.82      2.44 o 
  -2   1   7       38.12       44.53      1.36 o 
  -1   1   7      101.13       97.78      1.88 o 
   0   1   7      106.52      108.63      2.44 o 
   1   1   7      129.86      112.18      2.52 o 
   2   1   7      215.21      197.27      3.34 o 
   3   1   7       59.05       59.38      2.31 o 
   4   1   7        0.14        3.54      1.91 o 
   5   1   7       15.92       14.25      2.37 o 
   6   1   7      169.88      182.03      4.20 o 
   7   1   7        4.72        2.23      2.27 o 
   8   1   7       74.46       83.49      3.54 o 
   9   1   7        0.02       -1.24      2.61 o 
 -11   2   7       22.30       26.82      3.13 o 
 -10   2   7       31.83       27.92      3.14 o 
  -9   2   7        6.72        1.95      2.39 o 
  -8   2   7        5.39        9.63      2.40 o 
  -7   2   7       14.25        9.77      5.26 o 
  -6   2   7        2.21       -0.84      3.07 o 
  -5   2   7       63.33       65.34      2.10 o 
  -4   2   7        0.81        0.25      1.38 o 
  -3   2   7     2669.73     2783.80     48.43 o 
  -2   2   7     2074.29     2088.97     20.49 o 
  -1   2   7       33.17       40.45      4.02 o 
   0   2   7      732.89      663.35      5.27 o 
   1   2   7        0.08       -1.85      1.85 o 
   2   2   7      186.77      177.91      2.62 o 
   3   2   7       13.72       17.36      1.61 o 
   4   2   7      150.53      140.98      3.68 o 
   5   2   7      177.59      195.26      3.07 o 
   6   2   7        5.24        5.39      3.81 o 
   7   2   7       86.97       88.16      2.55 o 
   8   2   7       20.90       24.98      4.83 o 
   9   2   7       25.04       26.78      3.01 o 
 -10   3   7       30.99       23.96      3.20 o 
  -9   3   7       11.99        7.71      2.53 o 
  -8   3   7       50.11       53.22      3.16 o 
  -7   3   7        2.45        3.12      2.11 o 
  -6   3   7       18.64       18.83      1.66 o 
  -5   3   7       27.00       27.60      1.70 o 
  -4   3   7        9.10        8.90      1.39 o 
  -3   3   7      223.30      229.54      8.82 o 
  -2   3   7      354.95      356.86      7.87 o 
  -1   3   7      482.48      487.19      3.53 o 
   0   3   7     1450.51     1441.00     13.29 o 
   1   3   7       81.92       85.41      2.10 o 
   2   3   7       42.26       38.80      1.91 o 
   3   3   7      432.35      438.56      3.94 o 
   4   3   7       71.75       72.19      2.32 o 
   5   3   7      243.20      268.70      4.34 o 
   6   3   7        2.36        0.95      1.94 o 
   7   3   7      111.10      104.93      9.23 o 
   8   3   7        0.22       -1.71      1.83 o 
  -9   4   7        9.72       12.57      2.86 o 
  -8   4   7       33.45       26.15      1.89 o 
  -7   4   7        6.37        5.64      2.35 o 
  -6   4   7       10.85       16.82      1.71 o 
  -5   4   7        0.32        0.33      1.43 o 
  -4   4   7      169.60      173.96      2.61 o 
  -3   4   7      308.93      319.29      7.42 o 
  -2   4   7      102.65       98.73      2.10 o 
  -1   4   7       23.94       16.44      2.43 o 
   0   4   7      155.26      147.47      2.52 o 
   1   4   7       68.04       73.04      2.26 o 
   2   4   7     1595.24     1601.38      7.05 o 
   3   4   7      112.72      123.86      2.68 o 
   4   4   7      360.62      368.65      6.25 o 
   5   4   7      117.34      135.44      3.01 o 
   6   4   7       74.22       66.56      2.63 o 
   7   4   7       42.65       37.87      2.50 o 
  -8   5   7       10.44       12.94      2.66 o 
  -7   5   7        7.83       12.24      1.78 o 
  -6   5   7       23.46       25.25      4.02 o 
  -5   5   7       21.54       24.52      2.15 o 
  -4   5   7       48.22       57.21      2.94 o 
  -3   5   7      230.53      229.63      3.52 o 
  -2   5   7        7.84       10.13      1.46 o 
  -1   5   7      205.07      201.42      4.03 o 
   0   5   7       44.70       42.70      2.66 o 
   1   5   7       19.41       18.98      1.72 o 
   2   5   7       96.79       94.15      3.48 o 
   3   5   7      109.04      106.57      5.47 o 
   4   5   7      317.96      343.20      5.87 o 
   5   5   7       52.88       53.11      3.06 o 
   6   5   7       58.20       56.61      2.63 o 
  -7   6   7       68.64       84.44      8.41 o 
  -6   6   7        5.25        2.02      4.54 o 
  -5   6   7       55.78       66.36      2.26 o 
  -4   6   7       67.14       60.70      2.20 o 
  -3   6   7       53.86       54.16      2.03 o 
  -2   6   7       35.51       29.50      1.74 o 
  -1   6   7       27.08       18.46      2.48 o 
   0   6   7       16.71       18.90      2.50 o 
   1   6   7       10.45        8.52      2.26 o 
   2   6   7        0.80       -1.17      1.87 o 
   3   6   7       75.57       76.26      8.83 o 
   4   6   7        1.25       -1.75      1.75 o 
   5   6   7      102.45       91.31      5.26 o 
  -5   7   7       76.35       77.42      3.95 o 
  -4   7   7       25.14       16.81      1.88 o 
  -3   7   7       30.84       37.75      2.42 o 
  -2   7   7       23.22       29.60      1.88 o 
  -1   7   7        0.03        4.13      2.30 o 
   0   7   7      229.87      268.04      4.64 o 
   1   7   7       54.56       63.96      3.05 o 
   2   7   7        0.96        3.73      2.42 o 
   3   7   7      176.22      196.73     12.77 o 
  -3 -14   8        0.52        3.85      1.87 o 
  -2 -14   8        1.65       -0.03      1.54 o 
  -1 -14   8       21.48       28.49      4.40 o 
   0 -14   8        2.32        9.21      2.47 o 
   1 -14   8        0.13        2.50      1.34 o 
   2 -14   8       66.18       86.09      2.30 o 
   3 -14   8        0.00        4.56      2.41 o 
  -5 -13   8        8.02       12.09      2.22 o 
  -4 -13   8      102.10       95.76      2.70 o 
  -3 -13   8        2.87        2.91      1.95 o 
  -2 -13   8       47.09       49.75      1.89 o 
  -1 -13   8       32.73       34.77      3.37 o 
   0 -13   8       14.73       13.11      1.68 o 
   1 -13   8      170.24      177.19      4.03 o 
   2 -13   8       29.92       36.08      2.82 o 
   3 -13   8       16.72       17.22      2.35 o 
   4 -13   8        1.24       -1.59      1.59 o 
   5 -13   8        0.50        0.52      2.47 o 
  -7 -12   8       11.93       21.40      3.19 o 
  -6 -12   8      104.35      113.80      4.49 o 
  -5 -12   8       19.57       14.22      3.07 o 
  -4 -12   8       43.21       49.34      3.34 o 
  -3 -12   8       52.38       47.27      1.80 o 
  -2 -12   8        3.55        6.05      1.40 o 
  -1 -12   8       53.05       55.50      1.87 o 
   0 -12   8        1.13        3.07      3.88 o 
   1 -12   8      151.03      175.00      2.64 o 
   2 -12   8        1.75        2.16      1.45 o 
   3 -12   8       17.29       17.76      3.47 o 
   4 -12   8       19.68       21.46      7.01 o 
   5 -12   8       21.88       21.92      2.88 o 
   6 -12   8       45.74       45.36      2.93 o 
  -8 -11   8       11.39       16.02      4.03 o 
  -7 -11   8       36.26       40.52      2.96 o 
  -6 -11   8       17.37       19.87      1.60 o 
  -5 -11   8        0.03       -1.86      2.74 o 
  -4 -11   8       23.53       25.16      2.91 o 
  -3 -11   8        6.19        5.29      1.79 o 
  -2 -11   8      176.87      177.67      6.24 o 
  -1 -11   8       19.88       26.87      1.65 o 
   0 -11   8      475.20      489.71      8.42 o 
   1 -11   8       54.24       49.85      3.89 o 
   2 -11   8        1.52        1.51      1.30 o 
   3 -11   8      119.22      107.10      7.98 o 
   4 -11   8       49.71       41.80      3.71 o 
   5 -11   8      162.04      160.85      4.95 o 
   6 -11   8       92.27       89.78      3.57 o 
   7 -11   8        0.52       -2.55      2.55 o 
  -9 -10   8        0.04        1.34      3.06 o 
  -8 -10   8       10.07       13.33      1.80 o 
  -7 -10   8        1.63        0.64      1.50 o 
  -6 -10   8       21.50       22.77      3.12 o 
  -5 -10   8       34.67       29.87      2.14 o 
  -4 -10   8       13.75       10.98      2.48 o 
  -3 -10   8       33.48       29.21      2.52 o 
  -2 -10   8      392.90      381.43      8.03 o 
  -1 -10   8       10.33       11.98      1.47 o 
   0 -10   8      476.89      459.30      9.96 o 
   1 -10   8       26.43       23.11      3.23 o 
   2 -10   8      241.75      204.08      2.56 o 
   3 -10   8       21.58       11.98      1.32 o 
   4 -10   8        0.17       -1.42      1.91 o 
   5 -10   8       51.53       69.36      2.94 o 
   6 -10   8        0.35        0.02      2.12 o 
   7 -10   8       59.24       63.47      3.41 o 
   8 -10   8       51.03       52.55      3.51 o 
 -10  -9   8        7.08        7.86      2.43 o 
  -9  -9   8       14.65       13.27      2.20 o 
  -8  -9   8       11.94       13.01      1.93 o 
  -7  -9   8       90.66       82.85      2.17 o 
  -6  -9   8      104.96      100.07      2.23 o 
  -5  -9   8      186.67      183.78      2.59 o 
  -4  -9   8       35.14       32.21      1.44 o 
  -3  -9   8      148.97      131.20      3.65 o 
  -2  -9   8      651.59      687.92     23.57 o 
  -1  -9   8      592.86      612.36     21.34 o 
   0  -9   8      288.36      292.05      4.21 o 
   1  -9   8        7.22        7.15      2.07 o 
   2  -9   8        0.63        7.49      1.50 o 
   3  -9   8       27.03       26.90      1.83 o 
   4  -9   8       62.42       59.97      2.59 o 
   5  -9   8       93.12       91.79      3.22 o 
   6  -9   8        3.37        1.92      2.27 o 
   7  -9   8       99.01      115.64      4.00 o 
   8  -9   8       28.88       24.87      2.89 o 
   9  -9   8       19.55       16.39      2.97 o 
 -10  -8   8       10.58       10.28      2.42 o 
  -9  -8   8       13.76       16.29      2.35 o 
  -8  -8   8       39.96       42.35      1.92 o 
  -7  -8   8        4.26        4.44      1.12 o 
  -6  -8   8      243.99      226.58      2.37 o 
  -5  -8   8        1.82        2.53      1.05 o 
  -4  -8   8      234.07      211.32      5.10 o 
  -3  -8   8      500.85      482.09      3.84 o 
  -2  -8   8      133.49      127.16      2.26 o 
  -1  -8   8     1150.84     1149.69     16.57 o 
   0  -8   8      215.64      208.40      2.30 o 
   1  -8   8       61.11       56.76      1.98 o 
   2  -8   8       99.12       95.86      3.65 o 
   3  -8   8        0.15        0.10      1.14 o 
   4  -8   8      149.84      139.46      2.29 o 
   5  -8   8       52.80       52.34      1.97 o 
   6  -8   8      200.34      210.77      3.10 o 
   7  -8   8       55.39       45.21      3.63 o 
   8  -8   8        0.07       -0.71      2.60 o 
   9  -8   8       44.08       42.12      3.16 o 
 -10  -7   8       10.47       12.24      2.40 o 
  -9  -7   8       24.52       27.71      2.56 o 
  -8  -7   8       48.48       42.17      2.68 o 
  -7  -7   8       29.14       23.93      1.21 o 
  -6  -7   8      408.71      408.71      6.77 o 
  -5  -7   8       32.38       26.49      1.12 o 
  -4  -7   8      172.46      167.17      4.23 o 
  -3  -7   8      620.03      590.43      4.74 o 
  -2  -7   8       98.82       98.96      1.95 o 
  -1  -7   8       92.67       82.37      1.36 o 
   0  -7   8        2.39        1.90      0.80 o 
   1  -7   8      140.94      128.87      1.80 o 
   2  -7   8       85.88       76.41      2.35 o 
   3  -7   8       33.00       30.99      3.02 o 
   4  -7   8        0.40        0.40      1.29 o 
   5  -7   8        5.44        1.67      1.95 o 
   6  -7   8      253.82      250.29      6.00 o 
   7  -7   8      206.71      212.02      3.28 o 
   8  -7   8        6.69        8.24      4.74 o 
   9  -7   8       37.83       43.70      5.94 o 
 -11  -6   8        0.21       -1.10      2.39 o 
 -10  -6   8       10.93        8.95      2.39 o 
  -9  -6   8       71.96       75.48      3.29 o 
  -8  -6   8        3.90        1.28      2.11 o 
  -7  -6   8       61.08       54.46      1.72 o 
  -6  -6   8        1.76        2.65      0.97 o 
  -5  -6   8       38.27       39.59      1.20 o 
  -4  -6   8      279.41      264.82      7.14 o 
  -3  -6   8      182.18      167.81      3.20 o 
  -2  -6   8      120.28      105.43      1.40 o 
  -1  -6   8       39.09       36.43      1.15 o 
   0  -6   8       36.44       37.98      1.00 o 
   1  -6   8      475.98      466.07      5.11 o 
   2  -6   8        4.14        3.72      0.80 o 
   3  -6   8     1022.99      972.06      9.11 o 
   4  -6   8      374.24      366.35      3.32 o 
   5  -6   8      444.62      451.44     11.23 o 
   6  -6   8        8.48        9.38      1.68 o 
   7  -6   8       31.77       26.25      2.99 o 
   8  -6   8       23.12       21.65      2.90 o 
   9  -6   8       66.54       67.38      4.15 o 
  10  -6   8        7.59        6.90      3.43 o 
 -11  -5   8        7.05        6.46      2.57 o 
 -10  -5   8        3.06        5.54      2.48 o 
  -9  -5   8       13.59       16.86      2.62 o 
  -8  -5   8       37.74       34.82      1.64 o 
  -7  -5   8       36.64       37.50      1.57 o 
  -6  -5   8       49.89       46.18      1.24 o 
  -5  -5   8       67.81       70.49      2.86 o 
  -4  -5   8       18.36       21.64      0.96 o 
  -3  -5   8      349.60      349.38      2.31 o 
  -2  -5   8        0.03        0.58      0.73 o 
  -1  -5   8       94.35       90.25      1.41 o 
   0  -5   8      438.93      409.50      5.05 o 
   1  -5   8       40.07       33.87      1.56 o 
   2  -5   8        7.10        9.64      1.59 o 
   3  -5   8       41.82       47.07      1.11 o 
   4  -5   8       29.96       29.62      1.82 o 
   5  -5   8      877.24      864.49      9.88 o 
   6  -5   8      145.42      162.67      2.80 o 
   7  -5   8      244.33      254.05      3.42 o 
   8  -5   8        1.60        1.67      1.75 o 
   9  -5   8        2.81        4.10      5.41 o 
  10  -5   8       29.95       41.35      3.63 o 
 -11  -4   8        0.01        3.36      2.62 o 
 -10  -4   8        0.13       -0.01      2.75 o 
  -9  -4   8      130.13      139.24      4.26 o 
  -8  -4   8      137.13      133.64      6.07 o 
  -7  -4   8        6.06        4.14      1.20 o 
  -6  -4   8        5.31        5.93      1.22 o 
  -5  -4   8      557.12      586.88      6.75 o 
  -4  -4   8       39.32       39.69      1.61 o 
  -3  -4   8       45.12       37.32      1.60 o 
  -2  -4   8       58.09       62.77      1.04 o 
  -1  -4   8      184.97      174.11      1.50 o 
   0  -4   8       74.97       50.34      3.83 o 
   1  -4   8        0.15        0.61      0.58 o 
   2  -4   8        3.64        3.31      0.63 o 
   3  -4   8       85.49       81.22      1.25 o 
   4  -4   8      153.98      145.05      1.66 o 
   5  -4   8      609.75      631.00      5.36 o 
   6  -4   8      227.07      229.83      3.05 o 
   7  -4   8       40.82       39.84      3.53 o 
   8  -4   8      585.07      578.75      7.33 o 
   9  -4   8        8.76        9.51      3.18 o 
  10  -4   8      115.71      102.07      4.42 o 
 -11  -3   8        2.24        1.72      2.83 o 
 -10  -3   8        0.01       -0.20      2.72 o 
  -9  -3   8      368.53      379.77      6.20 o 
  -8  -3   8      219.68      218.99      2.99 o 
  -7  -3   8      115.59      110.49      2.23 o 
  -6  -3   8      474.95      499.40      4.04 o 
  -5  -3   8       23.80       29.36      1.51 o 
  -4  -3   8      937.85     1031.77      3.63 o 
  -3  -3   8       21.14       26.59      0.90 o 
  -2  -3   8       18.34       15.36      0.79 o 
  -1  -3   8       52.83       42.63      0.93 o 
   0  -3   8        0.29        0.46      0.45 o 
   1  -3   8        2.53        2.87      0.95 o 
   2  -3   8      127.37      134.12      1.36 o 
   3  -3   8        9.05        5.55      0.72 o 
   4  -3   8        4.46        1.92      3.10 o 
   5  -3   8       99.90      100.52      3.33 o 
   6  -3   8      194.67      204.31      4.32 o 
   7  -3   8      222.51      222.02      4.75 o 
   8  -3   8       18.30       20.12      3.10 o 
   9  -3   8       89.05      104.02      4.19 o 
  10  -3   8      131.78      142.19      4.90 o 
 -11  -2   8      131.62      135.83      4.68 o 
 -10  -2   8        0.00        0.01      2.70 o 
  -9  -2   8      225.70      237.51      5.28 o 
  -8  -2   8        0.64       -1.04      2.24 o 
  -7  -2   8       22.91       25.75      2.37 o 
  -6  -2   8      163.27      178.02      5.25 o 
  -5  -2   8      281.38      270.95     13.92 o 
  -4  -2   8       74.63       90.37      1.66 o 
  -3  -2   8        2.19        0.91      0.90 o 
  -2  -2   8      114.48      114.52      2.37 o 
  -1  -2   8      346.49      307.79      5.01 o 
   0  -2   8        0.43        0.82      0.54 o 
   1  -2   8        4.41        2.52      0.52 o 
   2  -2   8       39.09       40.79      1.55 o 
   3  -2   8       13.88       15.53      2.78 o 
   4  -2   8      342.84      326.78      4.70 o 
   5  -2   8      422.73      422.39      5.32 o 
   6  -2   8      113.09      107.44      3.61 o 
   7  -2   8      178.01      176.40      4.43 o 
   8  -2   8       19.45       15.96      2.95 o 
   9  -2   8       55.54       58.84      3.76 o 
 -11  -1   8        9.95        9.15      2.79 o 
 -10  -1   8      158.30      160.59      4.79 o 
  -9  -1   8       90.49       89.57      3.80 o 
  -8  -1   8        6.10        5.05      2.48 o 
  -7  -1   8      139.23      140.07      9.21 o 
  -6  -1   8       29.98       32.18      1.71 o 
  -5  -1   8      112.82      113.45      6.27 o 
  -4  -1   8      295.04      296.34      2.70 o 
  -3  -1   8        3.07        1.63      1.03 o 
  -2  -1   8     1190.07     1266.52     16.94 o 
  -1  -1   8      960.94      953.50     12.50 o 
   0  -1   8      120.29      124.25      1.72 o 
   1  -1   8       45.71       58.88      2.07 o 
   2  -1   8       11.22        7.33      1.76 o 
   3  -1   8      427.54      416.77     10.46 o 
   4  -1   8       77.93       77.67      3.01 o 
   5  -1   8       91.41       77.67      3.13 o 
   6  -1   8      382.09      393.58      5.74 o 
   7  -1   8       89.08       94.31      3.76 o 
   8  -1   8       22.65       25.92      3.10 o 
   9  -1   8        9.13        4.55      3.07 o 
 -11   0   8        0.26       -2.67      2.67 o 
 -10   0   8       81.01       85.01      3.94 o 
  -9   0   8       23.20       21.99      3.03 o 
  -8   0   8        0.73       -0.83      2.49 o 
  -7   0   8        0.19       -0.81      1.66 o 
  -6   0   8     1107.81     1190.26     10.86 o 
  -5   0   8        1.29        0.56      1.37 o 
  -4   0   8      295.78      302.51      2.84 o 
  -3   0   8        2.63        3.24      1.39 o 
  -2   0   8      972.11      948.11     15.03 o 
  -1   0   8      528.27      532.36      3.29 o 
   0   0   8       11.25       10.40      1.04 o 
   1   0   8        8.81        5.08      1.73 o 
   2   0   8       42.18       41.85      2.30 o 
   3   0   8     1002.34     1016.72      7.19 o 
   4   0   8      247.33      227.24      4.20 o 
   5   0   8      100.56       93.96      3.41 o 
   6   0   8       82.21       97.88      3.56 o 
   7   0   8       15.83       15.20      2.73 o 
   8   0   8        0.68        2.34      2.86 o 
   9   0   8       14.40        7.41      3.02 o 
 -10   1   8        4.13        4.52      2.73 o 
  -9   1   8       50.18       41.56      5.65 o 
  -8   1   8        8.60        6.80      3.09 o 
  -7   1   8       28.60       31.22      1.97 o 
  -6   1   8      587.58      638.27     38.94 o 
  -5   1   8      994.17     1000.10     20.43 o 
  -4   1   8       97.94       95.88      4.53 o 
  -3   1   8      244.14      257.26      2.75 o 
  -2   1   8      916.84      949.97     22.64 o 
  -1   1   8      288.25      272.52      2.65 o 
   0   1   8      105.30       95.83      2.69 o 
   1   1   8       15.51       14.82      2.16 o 
   2   1   8      338.25      342.85      4.38 o 
   3   1   8       12.96        9.75      2.28 o 
   4   1   8      248.80      223.51      4.17 o 
   5   1   8      170.59      184.29      4.17 o 
   6   1   8       65.95       45.11      3.25 o 
   7   1   8       61.62       66.42      3.35 o 
   8   1   8       99.79      108.55      4.13 o 
 -10   2   8       17.89       10.84      7.96 o 
  -9   2   8       18.10       12.96      4.78 o 
  -8   2   8       11.38       10.97      2.42 o 
  -7   2   8      145.96      150.81      4.12 o 
  -6   2   8       87.63      109.83      2.44 o 
  -5   2   8      268.45      275.23     11.62 o 
  -4   2   8       49.00       55.99      3.57 o 
  -3   2   8      964.90      997.59      5.11 o 
  -2   2   8      331.29      334.65      6.00 o 
  -1   2   8      389.29      390.62      3.32 o 
   0   2   8      727.80      714.84      5.98 o 
   1   2   8        0.08       -2.18      2.18 o 
   2   2   8      679.74      663.40      6.14 o 
   3   2   8        9.57        8.53      2.24 o 
   4   2   8      257.71      237.82      4.39 o 
   5   2   8      173.50      173.71      4.25 o 
   6   2   8       16.90       15.67      2.86 o 
   7   2   8        0.17       -2.69      2.69 o 
   8   2   8       25.53       23.42      3.16 o 
  -9   3   8        1.23        0.71      2.67 o 
  -8   3   8       65.13       74.71      3.19 o 
  -7   3   8        9.52       15.38      4.63 o 
  -6   3   8       54.04       55.34      2.09 o 
  -5   3   8       57.06       52.18      1.97 o 
  -4   3   8       11.01       10.04      1.54 o 
  -3   3   8        2.75        7.91      2.76 o 
  -2   3   8      841.37      893.97      7.21 o 
  -1   3   8     1414.18     1399.61     30.79 o 
   0   3   8      368.94      373.80      4.80 o 
   1   3   8      710.65      719.39      6.35 o 
   2   3   8      121.22      120.94      3.49 o 
   3   3   8        3.82        2.59      2.53 o 
   4   3   8      471.06      474.14      4.54 o 
   5   3   8        3.84        1.63      1.92 o 
   6   3   8       39.33       40.54      2.36 o 
   7   3   8       26.73       25.65      2.28 o 
  -8   4   8        4.59        4.22      3.10 o 
  -7   4   8       51.91       66.56      3.25 o 
  -6   4   8       78.42       75.44      2.29 o 
  -5   4   8        8.00        2.52      1.55 o 
  -4   4   8       27.82       30.09      2.95 o 
  -3   4   8       10.31        8.77      1.93 o 
  -2   4   8       36.88       37.05      2.01 o 
  -1   4   8       18.77       18.34      1.66 o 
   0   4   8       35.42       34.68      2.67 o 
   1   4   8      384.00      395.64      3.90 o 
   2   4   8      158.69      162.84      2.86 o 
   3   4   8       70.46       72.92      2.43 o 
   4   4   8      233.50      220.30      4.61 o 
   5   4   8        3.85       10.59      2.43 o 
   6   4   8        2.59        3.43      3.75 o 
  -7   5   8       28.21       32.04      2.13 o 
  -6   5   8        3.53       -0.10      1.80 o 
  -5   5   8       51.97       47.66      2.08 o 
  -4   5   8       27.12       26.16      1.84 o 
  -3   5   8       22.06       24.22      1.76 o 
  -2   5   8        9.04        9.42      1.56 o 
  -1   5   8       99.21      106.64      2.31 o 
   0   5   8       88.43       91.96      3.21 o 
   1   5   8       64.57       51.48      2.84 o 
   2   5   8        4.59       14.47      3.09 o 
   3   5   8        5.50        8.91      1.85 o 
   4   5   8       73.33       72.43      6.59 o 
   5   5   8       33.03       41.01      2.39 o 
  -5   6   8        3.58       -1.82      2.15 o 
  -4   6   8        0.06        2.79      1.72 o 
  -3   6   8       30.86       38.01      4.73 o 
  -2   6   8      314.57      352.42      9.34 o 
  -1   6   8        0.00        4.74      1.64 o 
   0   6   8       54.50       59.97      3.12 o 
   1   6   8       37.00       36.47      2.83 o 
   2   6   8        0.70        2.97      2.49 o 
   3   6   8        9.80       12.52      1.99 o 
  -3 -14   9        0.00        1.61      3.18 o 
  -2 -14   9       75.02       80.30      6.21 o 
  -1 -14   9       46.19       43.45      5.21 o 
   0 -14   9        4.18       10.01      2.40 o 
   1 -14   9       94.47      105.53      5.79 o 
   2 -14   9        0.65        4.78      1.76 o 
  -5 -13   9       10.40       10.75      3.05 o 
  -4 -13   9       63.42       61.57      2.90 o 
  -3 -13   9        2.06        0.46      1.49 o 
  -2 -13   9       20.76       23.26      1.71 o 
  -1 -13   9       37.66       41.46      3.39 o 
   0 -13   9       57.42       64.37      2.18 o 
   1 -13   9       14.30       16.00      3.61 o 
   2 -13   9       14.41       16.61      2.51 o 
   3 -13   9        6.29       14.51      6.71 o 
   4 -13   9       36.32       34.30      3.61 o 
  -7 -12   9       10.20       15.04      3.27 o 
  -6 -12   9       26.00       21.79      3.04 o 
  -5 -12   9       24.86       19.52      3.13 o 
  -4 -12   9        0.46        0.40      1.47 o 
  -3 -12   9       90.26       87.31      2.48 o 
  -2 -12   9        5.11        5.08      1.44 o 
  -1 -12   9       80.61       78.35      2.18 o 
   0 -12   9        0.27       -1.31      1.52 o 
   1 -12   9       65.80       79.57      6.26 o 
   2 -12   9       44.17       38.18      1.84 o 
   3 -12   9      145.54      173.10      2.85 o 
   4 -12   9        9.29        9.24      5.94 o 
   5 -12   9       58.13       68.71      8.23 o 
   6 -12   9       26.21       29.56      3.10 o 
  -8 -11   9       46.35       47.09      2.71 o 
  -7 -11   9        0.01       -0.27      1.52 o 
  -6 -11   9       11.07        9.20      2.83 o 
  -5 -11   9       70.50       68.47      3.65 o 
  -4 -11   9        3.14       -0.21      2.65 o 
  -3 -11   9       63.71       54.13      1.80 o 
  -2 -11   9      107.21      111.86      2.25 o 
  -1 -11   9      240.64      238.29      5.02 o 
   0 -11   9        4.13        0.63      1.48 o 
   1 -11   9       62.08       64.83      3.13 o 
   2 -11   9       11.20       23.28      1.53 o 
   3 -11   9       33.47       39.85      1.83 o 
   4 -11   9        6.40        6.10      2.64 o 
   5 -11   9       88.90       91.72      3.58 o 
   6 -11   9        7.75        5.64      2.38 o 
   7 -11   9       16.75       15.25      2.78 o 
  -9 -10   9        1.10        0.30      2.13 o 
  -8 -10   9        1.86        3.29      1.67 o 
  -7 -10   9       20.44       18.82      4.85 o 
  -6 -10   9       14.15       12.38      1.58 o 
  -5 -10   9      180.74      184.52      4.45 o 
  -4 -10   9       19.70       13.09      2.44 o 
  -3 -10   9       29.97       22.14      2.76 o 
  -2 -10   9        5.10        7.90      2.89 o 
  -1 -10   9      116.07      111.15      3.16 o 
   0 -10   9       98.11      107.68      2.09 o 
   1 -10   9       11.63        6.97      1.87 o 
   2 -10   9      103.36      120.83      2.19 o 
   3 -10   9       13.75       16.11      1.95 o 
   4 -10   9       52.33       55.51      2.76 o 
   5 -10   9       37.78       41.37      2.72 o 
   6 -10   9        4.37        1.73      2.24 o 
   7 -10   9        1.68       -0.57      2.52 o 
  -9  -9   9        0.46       -2.23      2.23 o 
  -8  -9   9        8.41        8.61      1.63 o 
  -7  -9   9       34.38       29.40      1.74 o 
  -6  -9   9       32.75       32.30      1.32 o 
  -5  -9   9      147.69      150.49      4.34 o 
  -4  -9   9      186.36      180.47      7.99 o 
  -3  -9   9      398.96      383.04      3.77 o 
  -2  -9   9        8.90       12.76      1.54 o 
  -1  -9   9      197.13      203.98      2.50 o 
   0  -9   9        0.89        0.95      1.32 o 
   1  -9   9      255.11      227.70      3.63 o 
   2  -9   9      236.48      231.67      3.43 o 
   3  -9   9       26.61       26.75      1.55 o 
   4  -9   9      377.39      342.95      3.48 o 
   5  -9   9       55.71       52.36      2.01 o 
   6  -9   9       51.11       50.81      2.33 o 
   7  -9   9      102.95      122.60      4.10 o 
   8  -9   9       24.17       37.26      3.18 o 
 -10  -8   9        4.29        5.77      2.58 o 
  -9  -8   9       33.31       35.37      2.76 o 
  -8  -8   9        5.08        4.18      2.07 o 
  -7  -8   9       94.66       96.00      1.92 o 
  -6  -8   9       80.02       83.14      1.94 o 
  -5  -8   9        1.18        0.84      1.03 o 
  -4  -8   9      119.88      116.73      3.88 o 
  -3  -8   9        2.25        3.06      1.48 o 
  -2  -8   9      219.81      220.89      9.55 o 
  -1  -8   9       40.77       38.41      1.27 o 
   0  -8   9      113.19      109.29      4.36 o 
   1  -8   9       16.24        9.82      1.25 o 
   2  -8   9       34.93       33.01      2.75 o 
   3  -8   9      144.49      132.69      2.56 o 
   4  -8   9       97.09       89.28      2.09 o 
   5  -8   9       17.87       18.11      1.69 o 
   6  -8   9        0.04        2.16      2.82 o 
   7  -8   9       51.68       52.87      2.62 o 
   8  -8   9       40.38       42.58      2.18 o 
   9  -8   9       41.01       46.47      5.26 o 
 -10  -7   9        2.39        0.80      2.33 o 
  -9  -7   9       18.55       15.51      2.41 o 
  -8  -7   9       27.91       24.59      2.46 o 
  -7  -7   9       61.41       58.85      1.86 o 
  -6  -7   9       12.03        8.24      1.09 o 
  -5  -7   9       19.63       17.50      1.11 o 
  -4  -7   9      137.48      137.39      3.70 o 
  -3  -7   9        9.13        9.74      1.37 o 
  -2  -7   9      964.68      924.71     15.39 o 
  -1  -7   9       45.56       43.17      1.45 o 
   0  -7   9     1481.03     1506.55     12.83 o 
   1  -7   9      644.19      614.92      5.78 o 
   2  -7   9       16.08       16.86      1.71 o 
   3  -7   9       12.00       11.03      1.10 o 
   4  -7   9        3.74        0.12      1.42 o 
   5  -7   9       70.08       68.83      2.07 o 
   6  -7   9       93.92       91.08      2.55 o 
   7  -7   9       38.84       37.00      3.27 o 
   8  -7   9       26.47       31.25      2.27 o 
   9  -7   9        5.11        8.66      6.14 o 
 -10  -6   9       37.93       40.10      3.07 o 
  -9  -6   9        1.50        3.49      2.39 o 
  -8  -6   9       56.97       54.68      2.82 o 
  -7  -6   9        0.30        1.12      1.22 o 
  -6  -6   9        0.36       -0.68      0.98 o 
  -5  -6   9       15.50       17.35      1.08 o 
  -4  -6   9        0.03        0.56      0.94 o 
  -3  -6   9      432.13      402.75      2.65 o 
  -2  -6   9      221.31      216.35      3.79 o 
  -1  -6   9       49.76       43.78      2.44 o 
   0  -6   9      553.75      534.54      3.07 o 
   1  -6   9      160.33      150.03      1.85 o 
   2  -6   9     1168.77     1109.55     11.26 o 
   3  -6   9     1748.23     1700.12      8.20 o 
   4  -6   9       68.77       62.26      1.49 o 
   5  -6   9      104.76      103.10      5.94 o 
   6  -6   9       56.02       58.83      2.13 o 
   7  -6   9        3.68        4.39      1.75 o 
   8  -6   9       62.44       62.31      2.25 o 
   9  -6   9        0.13       -1.15      2.71 o 
 -11  -5   9        8.84       15.14      3.04 o 
 -10  -5   9       36.45       50.88      3.32 o 
  -9  -5   9       10.03        8.66      2.61 o 
  -8  -5   9      156.66      163.90      8.00 o 
  -7  -5   9       13.51       16.71      1.40 o 
  -6  -5   9       37.15       29.12      3.21 o 
  -5  -5   9      102.59      102.30      2.24 o 
  -4  -5   9        0.21        0.78      0.93 o 
  -3  -5   9      799.11      792.77      4.55 o 
  -2  -5   9        0.33        1.44      0.93 o 
  -1  -5   9      184.82      172.43      2.04 o 
   0  -5   9      457.78      433.31      6.95 o 
   1  -5   9        9.51        7.80      0.79 o 
   2  -5   9       65.63       66.78      1.78 o 
   3  -5   9      197.33      188.61      1.92 o 
   4  -5   9       65.52       62.46      2.08 o 
   5  -5   9      940.23      964.53      5.46 o 
   6  -5   9        0.69        0.10      1.66 o 
   7  -5   9       12.23       15.22      2.97 o 
   8  -5   9       16.39       18.02      3.23 o 
   9  -5   9       21.79       16.49      3.13 o 
 -11  -4   9       97.27      100.10      4.59 o 
 -10  -4   9        0.12       -0.95      2.66 o 
  -9  -4   9      168.18      182.60      4.72 o 
  -8  -4   9        2.42        5.96      1.45 o 
  -7  -4   9       15.99       14.34      1.39 o 
  -6  -4   9       52.16       56.54      1.81 o 
  -5  -4   9      284.00      261.47      3.04 o 
  -4  -4   9      312.53      274.76      9.01 o 
  -3  -4   9      138.38      131.80      1.93 o 
  -2  -4   9        5.40        2.71      0.73 o 
  -1  -4   9       61.87       50.04      2.97 o 
   0  -4   9      271.62      245.94      2.46 o 
   1  -4   9        1.24       -0.08      0.69 o 
   2  -4   9       47.97       43.49      1.02 o 
   3  -4   9        3.81        3.59      0.89 o 
   4  -4   9      511.46      538.54      4.91 o 
   5  -4   9       22.58       21.26      3.02 o 
   6  -4   9       16.61       15.98      2.90 o 
   7  -4   9      420.28      432.09      6.56 o 
   8  -4   9      117.33      115.23      4.22 o 
   9  -4   9        5.95        6.73      3.18 o 
 -11  -3   9       89.66      104.47      4.42 o 
 -10  -3   9        0.06        1.53      2.76 o 
  -9  -3   9       21.15       25.27      2.97 o 
  -8  -3   9        2.33        0.23      1.96 o 
  -7  -3   9        0.07        0.54      1.27 o 
  -6  -3   9        1.82        2.72      1.32 o 
  -5  -3   9       27.58       27.77      1.62 o 
  -4  -3   9      613.95      608.03      3.07 o 
  -3  -3   9       21.73       19.21      0.96 o 
  -2  -3   9        7.08        9.25      0.85 o 
  -1  -3   9      214.39      222.28      3.80 o 
   0  -3   9       49.23       43.48      0.93 o 
   1  -3   9       12.39       14.53      2.19 o 
   2  -3   9       20.65       19.95      1.20 o 
   3  -3   9       81.64       70.61      1.75 o 
   4  -3   9      221.14      218.29      4.33 o 
   5  -3   9      142.32      134.93      3.95 o 
   6  -3   9        8.49        9.96      2.78 o 
   7  -3   9       24.57       16.80      3.04 o 
   8  -3   9       90.56       92.26      4.06 o 
   9  -3   9        7.12        9.65      3.42 o 
 -10  -2   9       55.81       57.94      3.64 o 
  -9  -2   9      112.27      129.90      2.78 o 
  -8  -2   9      115.70      121.60      4.01 o 
  -7  -2   9        1.78        3.45      2.16 o 
  -6  -2   9      258.27      238.25      4.66 o 
  -5  -2   9      581.57      598.96     11.49 o 
  -4  -2   9      308.46      316.30     10.58 o 
  -3  -2   9        1.68        1.87      1.98 o 
  -2  -2   9       32.74       41.00      1.34 o 
  -1  -2   9       86.63       92.58      2.19 o 
   0  -2   9      165.77      142.86      3.01 o 
   1  -2   9       87.86       77.15      1.69 o 
   2  -2   9       36.41       36.27      1.41 o 
   3  -2   9     1447.87     1407.24     11.83 o 
   4  -2   9       46.33       37.25      2.82 o 
   5  -2   9        1.64       -2.28      2.49 o 
   6  -2   9      125.27      123.50      4.03 o 
   7  -2   9       11.93        9.91      2.92 o 
   8  -2   9       13.20        4.26      2.96 o 
   9  -2   9       69.59       79.05      4.21 o 
 -10  -1   9        3.38        0.46      2.82 o 
  -9  -1   9      141.57      144.87      4.49 o 
  -8  -1   9       54.92       52.14      3.38 o 
  -7  -1   9      175.30      181.39      4.52 o 
  -6  -1   9       79.36       70.57      2.01 o 
  -5  -1   9      363.62      366.13      3.42 o 
  -4  -1   9      205.80      195.67      2.46 o 
  -3  -1   9        0.34       -0.21      1.14 o 
  -2  -1   9        1.39        0.97      1.11 o 
  -1  -1   9       49.77       46.89      1.44 o 
   0  -1   9      680.15      676.80      3.88 o 
   1  -1   9      107.70      111.50      1.85 o 
   2  -1   9      174.28      177.18      3.56 o 
   3  -1   9      442.61      454.21      4.64 o 
   4  -1   9        0.12       -2.21      2.29 o 
   5  -1   9       46.44       44.69      2.88 o 
   6  -1   9        2.56        0.77      2.59 o 
   7  -1   9        8.42        7.75      2.89 o 
   8  -1   9       92.42       91.32      4.18 o 
 -10   0   9       10.77       12.80      3.00 o 
  -9   0   9      194.84      207.61      5.16 o 
  -8   0   9       46.14       46.51      3.30 o 
  -7   0   9      198.45      206.10      3.80 o 
  -6   0   9      105.88      122.23      3.47 o 
  -5   0   9      283.43      270.52      3.08 o 
  -4   0   9      380.65      369.42      3.82 o 
  -3   0   9        1.01       -1.35      1.35 o 
  -2   0   9       25.23       24.07      1.44 o 
  -1   0   9       38.73       39.83      2.53 o 
   0   0   9      157.97      156.89      8.73 o 
   1   0   9       11.65        8.80      2.62 o 
   2   0   9      353.30      371.02      4.73 o 
   3   0   9       56.55       51.49      2.67 o 
   4   0   9        1.99       -0.90      2.33 o 
   5   0   9        1.63        3.85      2.51 o 
   6   0   9      151.27      158.78      4.23 o 
   7   0   9        4.42        2.16      2.81 o 
   8   0   9      237.99      290.61      5.90 o 
  -9   1   9        3.99        7.70      2.47 o 
  -8   1   9      178.13      198.65      3.17 o 
  -7   1   9       10.97       18.62      1.91 o 
  -6   1   9      213.92      226.62      7.00 o 
  -5   1   9       17.58       19.54      1.79 o 
  -4   1   9      552.48      559.64      5.54 o 
  -3   1   9      307.60      307.86      3.21 o 
  -2   1   9      183.28      183.60      5.36 o 
  -1   1   9      238.86      231.71     12.02 o 
   0   1   9      555.09      550.46      7.39 o 
   1   1   9      167.55      161.43      3.64 o 
   2   1   9      233.82      232.49      4.06 o 
   3   1   9       91.40       90.26      3.16 o 
   4   1   9       59.20       59.78      3.03 o 
   5   1   9        0.50       -2.46      2.46 o 
   6   1   9        4.83        3.92      2.62 o 
   7   1   9      124.22      137.20      4.40 o 
  -9   2   9        3.69        5.98      4.54 o 
  -8   2   9       50.23       52.51      3.31 o 
  -7   2   9        2.92        2.65      1.68 o 
  -6   2   9        8.34        5.31      1.65 o 
  -5   2   9      390.74      381.82      3.76 o 
  -4   2   9      458.76      472.14      3.99 o 
  -3   2   9      128.16      127.15      6.66 o 
  -2   2   9       20.70       18.01      3.57 o 
  -1   2   9      608.82      623.93      4.29 o 
   0   2   9      182.99      185.99      3.50 o 
   1   2   9      409.65      403.61      5.22 o 
   2   2   9       74.78       70.63      2.96 o 
   3   2   9       14.94       15.51      2.41 o 
   4   2   9       56.75       51.20      2.98 o 
   5   2   9        0.36       -2.48      2.48 o 
   6   2   9       23.95       26.08      3.07 o 
  -8   3   9        2.38        6.40      1.99 o 
  -7   3   9        7.54        5.96      1.75 o 
  -6   3   9       22.99       16.82      3.69 o 
  -5   3   9       24.25       26.42      1.79 o 
  -4   3   9        2.21        2.06      3.39 o 
  -3   3   9       20.16       20.80      1.70 o 
  -2   3   9       58.78       58.91      2.54 o 
  -1   3   9      579.84      583.69      4.37 o 
   0   3   9       37.09       36.88      1.78 o 
   1   3   9      120.41      111.21      3.40 o 
   2   3   9      116.68      119.00      3.63 o 
   3   3   9        0.81        0.15      2.27 o 
   4   3   9       74.02       82.30      3.39 o 
   5   3   9       15.28       15.65      2.83 o 
  -7   4   9        5.54        3.03      3.18 o 
  -6   4   9       13.66       19.16      3.84 o 
  -5   4   9       19.18       17.99      5.46 o 
  -4   4   9        0.88        0.96      1.58 o 
  -3   4   9       10.00        7.83      1.58 o 
  -2   4   9       12.14        8.63      1.60 o 
  -1   4   9       20.97       21.55      1.68 o 
   0   4   9       33.13       33.47      1.94 o 
   1   4   9      116.29      105.17      3.38 o 
   2   4   9        5.90        2.95      2.51 o 
   3   4   9       14.17       15.57      2.56 o 
   4   4   9       41.82       59.07      3.27 o 
  -5   5   9       55.55       76.10     10.65 o 
  -4   5   9        2.14        3.90      3.79 o 
  -3   5   9       31.69       41.18      2.05 o 
  -2   5   9        4.24        5.72      1.65 o 
  -1   5   9        8.65       10.31      1.66 o 
   0   5   9       28.91       29.71      4.71 o 
   1   5   9       21.59       15.25      2.61 o 
   2   5   9       16.40       16.54      2.77 o 
  -2 -14  10        4.64        4.41      1.59 o 
  -1 -14  10        1.46        6.53      5.38 o 
   0 -14  10       10.12       14.64      3.06 o 
   1 -14  10       91.60      106.39      2.54 o 
  -5 -13  10        0.11        1.56      1.57 o 
  -4 -13  10       10.73        8.82      1.55 o 
  -3 -13  10        0.37       -1.46      1.46 o 
  -2 -13  10        2.44        4.75      1.95 o 
  -1 -13  10        0.31        0.11      1.66 o 
   0 -13  10      105.16      124.84      2.72 o 
   1 -13  10       74.75       84.62      9.13 o 
   2 -13  10       74.48       84.70      2.41 o 
   3 -13  10       45.66       61.58      3.03 o 
   4 -13  10        0.02        5.83      2.60 o 
  -6 -12  10       42.17       38.32      3.32 o 
  -5 -12  10       32.03       37.63      3.19 o 
  -4 -12  10       37.54       32.61      1.77 o 
  -3 -12  10       18.65       15.43      1.59 o 
  -2 -12  10        3.04        3.24      1.50 o 
  -1 -12  10       33.17       24.30      1.72 o 
   0 -12  10      255.82      271.36      3.38 o 
   1 -12  10        0.19        1.01      3.37 o 
   2 -12  10      119.39      136.79      4.61 o 
   3 -12  10       17.53       20.23      1.82 o 
   4 -12  10       16.12       15.98      2.46 o 
   5 -12  10       17.00       13.30      1.89 o 
  -7 -11  10        4.04        0.90      2.64 o 
  -6 -11  10        6.75        8.43      2.74 o 
  -5 -11  10        0.57       -1.24      2.45 o 
  -4 -11  10       15.88       13.60      2.58 o 
  -3 -11  10       21.25       19.11      1.69 o 
  -2 -11  10       22.30       19.61      1.90 o 
  -1 -11  10       79.71       92.13      2.15 o 
   0 -11  10      107.44      106.35      8.48 o 
   1 -11  10       47.59       57.18      7.64 o 
   2 -11  10       96.47      107.28      2.27 o 
   3 -11  10        0.02        1.08      1.69 o 
   4 -11  10       31.13       27.05      2.57 o 
   5 -11  10        2.23        3.42      2.34 o 
   6 -11  10        5.52        0.28      3.04 o 
  -8 -10  10        2.93       -1.64      1.64 o 
  -7 -10  10       45.64       41.12      3.21 o 
  -6 -10  10       70.59       73.09      3.38 o 
  -5 -10  10       36.03       35.95      3.03 o 
  -4 -10  10       11.14        8.76      2.68 o 
  -3 -10  10      125.04      115.70      3.73 o 
  -2 -10  10      112.55      112.60      2.21 o 
  -1 -10  10      593.44      614.68      6.53 o 
   0 -10  10        0.15       -0.12      2.39 o 
   1 -10  10      432.44      452.03     13.79 o 
   2 -10  10      123.10      121.11      2.96 o 
   3 -10  10       65.66       65.95      2.67 o 
   4 -10  10       15.26       10.11      2.21 o 
   5 -10  10        3.08        0.28      1.86 o 
   6 -10  10       53.43       57.14      3.58 o 
   7 -10  10       87.01       97.65      3.88 o 
  -9  -9  10       85.08       97.75      3.74 o 
  -8  -9  10        1.29        3.66      2.27 o 
  -7  -9  10       27.44       34.17      1.46 o 
  -6  -9  10        1.38        1.54      1.39 o 
  -5  -9  10       15.17       16.08      3.21 o 
  -4  -9  10        0.01       -0.82      2.06 o 
  -3  -9  10      309.08      313.40      3.61 o 
  -2  -9  10      182.37      173.50      5.40 o 
  -1  -9  10      172.45      176.60      2.29 o 
   0  -9  10       68.41       68.58      2.43 o 
   1  -9  10      510.94      533.05      5.10 o 
   2  -9  10       20.43       20.36      1.90 o 
   3  -9  10      139.62      128.48      3.18 o 
   4  -9  10        3.55        3.76      1.66 o 
   5  -9  10       11.17       14.53      6.62 o 
   6  -9  10      165.54      187.40      3.30 o 
   7  -9  10        0.28        2.38      3.44 o 
  -9  -8  10       32.45       37.23      3.04 o 
  -8  -8  10        8.70        8.39      2.26 o 
  -7  -8  10        0.43        0.36      1.31 o 
  -6  -8  10       29.58       28.71      1.33 o 
  -5  -8  10      244.08      223.28      3.07 o 
  -4  -8  10       10.51       10.40      1.55 o 
  -3  -8  10      741.06      730.24     24.70 o 
  -2  -8  10      947.75      939.56     26.51 o 
  -1  -8  10      100.00      101.84      1.97 o 
   0  -8  10       11.59        8.65      1.32 o 
   1  -8  10      205.31      193.74      4.18 o 
   2  -8  10       11.12        7.82      1.37 o 
   3  -8  10       19.19       18.60      3.26 o 
   4  -8  10        0.19       -0.52      1.39 o 
   5  -8  10       64.48       69.01      2.79 o 
   6  -8  10        1.24        2.17      2.11 o 
   7  -8  10       21.28       21.77      2.85 o 
   8  -8  10        0.55        6.20      1.82 o 
 -10  -7  10       34.86       42.14      3.28 o 
  -9  -7  10        1.04        0.31      2.38 o 
  -8  -7  10        2.88        0.52      1.34 o 
  -7  -7  10        1.85        0.53      1.27 o 
  -6  -7  10      116.15      105.24      4.17 o 
  -5  -7  10       53.14       50.08      1.44 o 
  -4  -7  10       52.66       46.88      2.47 o 
  -3  -7  10     1118.60     1075.13     16.86 o 
  -2  -7  10      209.86      203.90      4.10 o 
  -1  -7  10      270.31      273.81      6.52 o 
   0  -7  10     1503.85     1505.80     36.13 o 
   1  -7  10      226.33      224.18      2.13 o 
   2  -7  10      991.63      963.55     16.93 o 
   3  -7  10       96.35      102.45      2.62 o 
   4  -7  10        3.89        0.42      1.39 o 
   5  -7  10      224.28      229.72      3.15 o 
   6  -7  10        0.11       -0.19      1.50 o 
   7  -7  10        0.39        0.73      1.68 o 
   8  -7  10        0.44        0.39      2.11 o 
 -10  -6  10       59.80       67.50      3.62 o 
  -9  -6  10        0.62        1.21      2.49 o 
  -8  -6  10       11.41       13.40      1.55 o 
  -7  -6  10        0.00       -0.75      1.27 o 
  -6  -6  10       36.75       39.15      1.68 o 
  -5  -6  10       81.76       71.93      3.70 o 
  -4  -6  10      166.88      154.22      4.98 o 
  -3  -6  10      338.16      329.27      4.94 o 
  -2  -6  10        0.01        1.39      1.57 o 
  -1  -6  10      257.77      235.21      5.46 o 
   0  -6  10       29.67       25.71      1.12 o 
   1  -6  10      284.22      274.84      2.48 o 
   2  -6  10      479.72      454.94      6.32 o 
   3  -6  10       68.54       72.98      1.55 o 
   4  -6  10       99.59      100.26      1.75 o 
   5  -6  10       26.85       23.56      1.81 o 
   6  -6  10        0.21       -1.25      1.60 o 
   7  -6  10       10.70        9.63      2.87 o 
   8  -6  10        1.34        4.06      2.68 o 
 -10  -5  10        4.48        6.02      2.87 o 
  -9  -5  10        3.20        4.04      2.43 o 
  -8  -5  10       11.04        8.61      1.52 o 
  -7  -5  10        9.18        8.15      1.36 o 
  -6  -5  10        7.03        7.99      1.83 o 
  -5  -5  10       67.97       60.18      1.90 o 
  -4  -5  10      414.14      398.16      4.85 o 
  -3  -5  10       17.58       19.10      2.08 o 
  -2  -5  10       31.52       28.76      2.14 o 
  -1  -5  10      537.96      506.28      9.88 o 
   0  -5  10       17.61       15.16      0.95 o 
   1  -5  10      211.88      215.91      5.82 o 
   2  -5  10      187.10      183.09      1.89 o 
   3  -5  10        5.77        4.90      1.06 o 
   4  -5  10     1027.07     1030.47      8.28 o 
   5  -5  10      363.72      380.52      5.64 o 
   6  -5  10        4.65        1.95      2.63 o 
   7  -5  10       18.54       10.12      2.93 o 
   8  -5  10        0.30        5.10      3.01 o 
 -10  -4  10       12.88       16.95      3.03 o 
  -9  -4  10        6.14        8.41      1.65 o 
  -8  -4  10        0.48       -0.05      1.42 o 
  -7  -4  10        0.28        1.25      2.13 o 
  -6  -4  10       83.42       81.07      4.50 o 
  -5  -4  10       99.60      119.11      7.32 o 
  -4  -4  10       88.90       94.17      6.00 o 
  -3  -4  10       23.61       18.12      1.01 o 
  -2  -4  10       10.71       13.38      1.95 o 
  -1  -4  10      301.58      295.59      3.61 o 
   0  -4  10      148.40      131.80      2.51 o 
   1  -4  10      270.78      262.08      9.53 o 
   2  -4  10       12.83       12.04      1.30 o 
   3  -4  10       38.02       37.55      3.16 o 
   4  -4  10        3.27       -2.60      2.60 o 
   5  -4  10        6.68        8.55      2.61 o 
   6  -4  10        5.30       11.05      2.82 o 
   7  -4  10       17.17        8.86      2.94 o 
   8  -4  10        0.37       -3.07      3.07 o 
 -10  -3  10        4.84        6.08      3.08 o 
  -9  -3  10        0.06       -0.54      1.54 o 
  -8  -3  10       32.51       28.89      1.83 o 
  -7  -3  10       25.05       29.94      1.77 o 
  -6  -3  10        0.71        2.93      1.44 o 
  -5  -3  10      194.03      215.50      3.05 o 
  -4  -3  10        0.07       -0.70      0.94 o 
  -3  -3  10       19.36       23.09      1.57 o 
  -2  -3  10      120.30      101.44      1.54 o 
  -1  -3  10      805.35      776.19      7.48 o 
   0  -3  10      267.47      240.95      2.79 o 
   1  -3  10     1061.58      974.94      5.39 o 
   2  -3  10        0.00        0.12      1.30 o 
   3  -3  10      151.99      155.57      3.42 o 
   4  -3  10       82.77       73.66      3.18 o 
   5  -3  10       82.48       75.93      3.45 o 
   6  -3  10       22.56       29.15      3.22 o 
   7  -3  10       24.75       24.72      3.23 o 
   8  -3  10      113.66      116.03      4.47 o 
 -10  -2  10       67.25       72.26      4.00 o 
  -9  -2  10       19.34       20.70      1.95 o 
  -8  -2  10        3.94        9.85      2.66 o 
  -7  -2  10       99.74      114.45      3.85 o 
  -6  -2  10      133.16      139.02      3.88 o 
  -5  -2  10       12.64       13.30      1.88 o 
  -4  -2  10       35.75       35.43      1.47 o 
  -3  -2  10       32.62       34.38      1.44 o 
  -2  -2  10      204.29      200.62      4.73 o 
  -1  -2  10      401.07      375.74     16.12 o 
   0  -2  10      772.87      800.40     11.76 o 
   1  -2  10      307.20      313.32      9.77 o 
   2  -2  10      109.69      114.48      4.44 o 
   3  -2  10       54.45       61.09      2.86 o 
   4  -2  10      255.47      250.78      4.71 o 
   5  -2  10       63.90       59.16      3.38 o 
   6  -2  10       14.06        9.53      2.88 o 
   7  -2  10       42.08       41.16      3.53 o 
   8  -2  10      104.09      119.82      4.62 o 
  -9  -1  10        2.26        6.29      2.93 o 
  -8  -1  10      180.22      191.00      5.02 o 
  -7  -1  10      144.58      146.45      4.42 o 
  -6  -1  10       13.51       15.41      1.63 o 
  -5  -1  10        5.84        6.64      1.44 o 
  -4  -1  10       12.42       11.53      1.33 o 
  -3  -1  10        1.57        1.14      1.23 o 
  -2  -1  10      288.56      271.98      2.84 o 
  -1  -1  10      123.05      123.04      4.34 o 
   0  -1  10      113.66      115.93      3.12 o 
   1  -1  10       12.13        6.13      2.00 o 
   2  -1  10       28.34       22.25      1.46 o 
   3  -1  10       84.96       73.70      3.09 o 
   4  -1  10       40.13       33.60      2.85 o 
   5  -1  10      536.83      536.43      6.68 o 
   6  -1  10       31.41       38.26      3.25 o 
   7  -1  10      184.80      198.28      5.16 o 
  -9   0  10       34.42       37.99      3.56 o 
  -8   0  10       27.82       27.55      3.19 o 
  -7   0  10      425.48      380.82      7.51 o 
  -6   0  10       37.49       39.97      3.62 o 
  -5   0  10       22.05       19.69      1.67 o 
  -4   0  10       14.70       16.20      1.64 o 
  -3   0  10       86.05       82.81      5.62 o 
  -2   0  10      130.41      123.21      2.20 o 
  -1   0  10      108.56      106.72      2.11 o 
   0   0  10      190.58      175.80      2.53 o 
   1   0  10       31.03       31.02      2.32 o 
   2   0  10        8.58        4.59      2.16 o 
   3   0  10       36.90       36.62      2.70 o 
   4   0  10       41.12       34.19      2.75 o 
   5   0  10       23.23       29.46      3.04 o 
   6   0  10       46.49       44.41      3.37 o 
   7   0  10      135.55      154.40      4.84 o 
  -8   1  10       76.18       69.44      3.46 o 
  -7   1  10      114.23      113.61      2.65 o 
  -6   1  10        4.60        5.35      3.73 o 
  -5   1  10      127.32      129.22      6.21 o 
  -4   1  10      263.80      304.24      7.05 o 
  -3   1  10      119.80      115.09      2.40 o 
  -2   1  10       92.77      105.98      2.25 o 
  -1   1  10      194.34      182.00      3.04 o 
   0   1  10        4.33        2.61      1.36 o 
   1   1  10      123.10      110.56      6.56 o 
   2   1  10       92.03       82.55      3.12 o 
   3   1  10        0.24       -0.60      2.21 o 
   4   1  10       39.82       42.75      3.07 o 
   5   1  10        0.46       -2.71      2.71 o 
   6   1  10       97.04      109.02      4.15 o 
  -8   2  10       10.21        6.48      2.60 o 
  -7   2  10       25.48       24.96      1.97 o 
  -6   2  10        0.73       -0.20      1.67 o 
  -5   2  10      127.52      147.79      9.50 o 
  -4   2  10      300.42      302.59      9.16 o 
  -3   2  10        9.20       10.90      1.70 o 
  -2   2  10      335.15      325.79      8.46 o 
  -1   2  10       39.98       34.17      1.78 o 
   0   2  10        3.76        3.58      1.48 o 
   1   2  10        2.13        2.24      1.36 o 
   2   2  10        0.46       -1.38      2.23 o 
   3   2  10       17.05       18.60      2.65 o 
   4   2  10       78.37       83.83      3.51 o 
   5   2  10        1.71       -2.53      2.78 o 
  -6   3  10        1.18        5.78      1.83 o 
  -5   3  10       22.43       28.67      4.16 o 
  -4   3  10       75.79       76.33      2.33 o 
  -3   3  10        7.95       14.05      1.82 o 
  -2   3  10        9.29        6.93      2.01 o 
  -1   3  10       20.99       20.68      1.71 o 
   0   3  10       17.78       15.80      1.59 o 
   1   3  10        6.03       11.70      2.23 o 
   2   3  10        1.79        1.80      2.38 o 
   3   3  10       94.05       99.71      3.65 o 
   4   3  10       42.71       58.35      3.40 o 
  -5   4  10       75.78       85.55      3.48 o 
  -4   4  10        0.66        0.52      1.74 o 
  -3   4  10       25.61       24.77      5.25 o 
  -2   4  10        3.36        6.99      3.45 o 
  -1   4  10        2.29        0.09      1.52 o 
   0   4  10        8.87        7.97      3.87 o 
   1   4  10        0.00       -0.38      2.45 o 
   2   4  10       25.35       23.40      2.85 o 
  -4 -13  11        2.04        2.38      2.62 o 
  -3 -13  11       18.23       14.31      5.44 o 
  -2 -13  11       19.34       22.53      1.87 o 
  -1 -13  11       53.53       59.81      2.23 o 
   0 -13  11      138.30      147.39      2.93 o 
   1 -13  11        1.55        7.86      6.59 o 
   2 -13  11       46.16       55.40      2.23 o 
   3 -13  11        0.17        2.38      2.93 o 
  -5 -12  11        1.06       -1.75      2.53 o 
  -4 -12  11        1.26        0.85      1.58 o 
  -3 -12  11       15.86       15.33      4.33 o 
  -2 -12  11        7.80        6.81      1.58 o 
  -1 -12  11      130.51      132.23      7.95 o 
   0 -12  11       42.57       45.45      2.19 o 
   1 -12  11        0.01        3.75      1.64 o 
   2 -12  11       21.23       23.29      1.81 o 
   3 -12  11        0.06       -0.61      3.73 o 
   4 -12  11        0.01       -1.81      1.81 o 
  -7 -11  11        0.15       -0.43      2.72 o 
  -6 -11  11       79.77       76.70      3.68 o 
  -5 -11  11       30.60       26.97      2.85 o 
  -4 -11  11       45.10       48.86      3.07 o 
  -3 -11  11       34.80       35.06      1.79 o 
  -2 -11  11      114.83      122.51      2.37 o 
  -1 -11  11       79.55       82.48      3.84 o 
   0 -11  11       14.46       15.09      3.32 o 
   1 -11  11        0.46        1.50      1.60 o 
   2 -11  11       33.35       34.61      3.05 o 
   3 -11  11        0.00        4.05      2.13 o 
   4 -11  11      141.58      161.21      4.36 o 
   5 -11  11        0.81       -3.08      3.08 o 
  -7 -10  11       13.34       14.30      3.13 o 
  -6 -10  11      129.03      126.30      4.22 o 
  -5 -10  11        2.34        4.40      1.66 o 
  -4 -10  11       66.38       72.44      2.98 o 
  -3 -10  11        1.57        2.87      1.42 o 
  -2 -10  11      293.73      284.12      4.60 o 
  -1 -10  11       19.69       19.38      1.60 o 
   0 -10  11       30.20       26.25      1.65 o 
   1 -10  11       10.05       13.08      2.09 o 
   2 -10  11       45.56       47.28      2.42 o 
   3 -10  11       79.71       94.21      3.03 o 
   4 -10  11      157.46      158.83      4.11 o 
   5 -10  11       75.28       79.67      8.12 o 
   6 -10  11      151.96      167.78      4.08 o 
  -8  -9  11       41.44       45.31      3.02 o 
  -7  -9  11       13.57       15.60      2.23 o 
  -6  -9  11       48.42       44.44      2.86 o 
  -5  -9  11       71.18       68.13      3.69 o 
  -4  -9  11      172.46      168.77      2.94 o 
  -3  -9  11        1.82        3.31      1.64 o 
  -2  -9  11       42.97       43.55      1.49 o 
  -1  -9  11       92.52       78.85      4.49 o 
   0  -9  11      211.14      227.84      3.42 o 
   1  -9  11        0.61        0.01      1.41 o 
   2  -9  11        7.15       13.05      1.77 o 
   3  -9  11       33.03       38.33      2.35 o 
   4  -9  11        0.00       -1.48      1.48 o 
   5  -9  11       57.37       50.82      6.68 o 
   6  -9  11        3.91        8.03      1.79 o 
   7  -9  11        0.97        3.39      4.54 o 
  -9  -8  11       30.54       24.29      2.89 o 
  -8  -8  11       23.04       19.37      1.84 o 
  -7  -8  11       12.81        9.23      1.52 o 
  -6  -8  11       88.34       86.81      2.33 o 
  -5  -8  11      129.94      135.26      2.70 o 
  -4  -8  11      116.19      117.01      5.86 o 
  -3  -8  11      680.72      679.09      9.52 o 
  -2  -8  11        5.36        6.24      1.47 o 
  -1  -8  11      379.78      382.78      3.38 o 
   0  -8  11       36.22       37.83      1.97 o 
   1  -8  11       18.53       18.39      3.36 o 
   2  -8  11      137.79      135.41      8.47 o 
   3  -8  11       76.14       71.81      2.93 o 
   4  -8  11        7.65        7.52      5.30 o 
   5  -8  11       44.04       42.70      1.95 o 
   6  -8  11       14.49       12.23      2.39 o 
   7  -8  11        5.91        2.68      4.32 o 
  -9  -7  11       30.45       40.25      3.23 o 
  -8  -7  11       12.63       14.57      3.16 o 
  -7  -7  11        3.88        7.89      1.54 o 
  -6  -7  11       23.60       22.77      2.33 o 
  -5  -7  11        4.46        3.86      1.39 o 
  -4  -7  11        4.22        3.95      1.86 o 
  -3  -7  11        7.88        2.65      1.54 o 
  -2  -7  11       79.42       76.41      3.07 o 
  -1  -7  11      391.69      376.17      6.02 o 
   0  -7  11      337.37      353.14     15.97 o 
   1  -7  11        9.23       10.79      1.47 o 
   2  -7  11      229.95      224.55      3.29 o 
   3  -7  11        0.56       -0.17      0.96 o 
   4  -7  11       31.68       31.26      2.61 o 
   5  -7  11      110.41      110.97      2.45 o 
   6  -7  11       35.17       38.89      3.08 o 
   7  -7  11        0.62       -1.17      2.68 o 
  -9  -6  11       18.12       21.36      2.98 o 
  -8  -6  11       16.52       18.91      1.72 o 
  -7  -6  11       30.91       30.88      1.78 o 
  -6  -6  11       52.33       58.76      3.38 o 
  -5  -6  11        4.20        2.37      1.93 o 
  -4  -6  11       28.19       23.55      1.98 o 
  -3  -6  11        3.19        1.74      1.85 o 
  -2  -6  11       50.24       45.23      2.53 o 
  -1  -6  11      386.33      383.91      5.87 o 
   0  -6  11      383.79      365.20      3.61 o 
   1  -6  11      708.48      691.88     11.09 o 
   2  -6  11      625.71      614.17      3.43 o 
   3  -6  11       11.55       13.16      1.52 o 
   4  -6  11       30.08       26.24      2.68 o 
   5  -6  11       53.79       46.57      2.97 o 
   6  -6  11       31.01       24.12      2.92 o 
   7  -6  11       43.03       51.40      3.52 o 
  -9  -5  11       38.14       42.33      3.25 o 
  -8  -5  11        4.85        8.60      2.90 o 
  -7  -5  11       70.59       75.88      2.37 o 
  -6  -5  11        0.04       -0.43      1.06 o 
  -5  -5  11      229.51      225.06      3.13 o 
  -4  -5  11       33.88       27.33      2.37 o 
  -3  -5  11      108.64       98.42      3.24 o 
  -2  -5  11        0.37        0.50      1.91 o 
  -1  -5  11      122.16      120.13      2.50 o 
   0  -5  11      302.77      284.12      2.25 o 
   1  -5  11       65.99       55.70      1.80 o 
   2  -5  11        2.26        0.25      2.41 o 
   3  -5  11       33.64       29.13      1.54 o 
   4  -5  11       21.95       24.16      2.62 o 
   5  -5  11       23.33       21.20      2.75 o 
   6  -5  11       72.11       71.97      3.67 o 
   7  -5  11        3.75       -2.91      2.91 o 
  -9  -4  11       53.18       66.18      6.08 o 
  -8  -4  11        7.10        6.90      2.00 o 
  -7  -4  11       56.95       56.58      2.14 o 
  -6  -4  11       56.36       46.96      3.57 o 
  -5  -4  11        0.07        0.65      1.35 o 
  -4  -4  11       65.28       62.79      2.08 o 
  -3  -4  11       98.02       93.51      3.27 o 
  -2  -4  11      229.16      215.59      2.69 o 
  -1  -4  11      188.09      164.83      8.98 o 
   0  -4  11        5.16        4.03      1.35 o 
   1  -4  11        4.54        7.16      2.43 o 
   2  -4  11        0.31        1.02      1.19 o 
   3  -4  11       29.59       25.31      2.02 o 
   4  -4  11        9.30        5.36      2.43 o 
   5  -4  11      161.27      162.16      4.41 o 
   6  -4  11      175.71      178.31      4.78 o 
   7  -4  11        4.30        3.83      2.82 o 
  -9  -3  11       27.24       26.68      2.15 o 
  -8  -3  11       21.24       18.71      1.82 o 
  -7  -3  11       57.15       58.26      4.08 o 
  -6  -3  11        8.68        4.51      1.51 o 
  -5  -3  11        3.42        0.46      1.45 o 
  -4  -3  11        1.86        0.51      1.39 o 
  -3  -3  11      302.26      332.94      5.06 o 
  -2  -3  11      123.44      119.97      5.21 o 
  -1  -3  11       11.48       12.26      1.47 o 
   0  -3  11      220.40      209.09      3.50 o 
   1  -3  11        0.21        1.67      1.28 o 
   2  -3  11        3.47        2.85      1.64 o 
   3  -3  11        6.77        5.55      2.39 o 
   4  -3  11        7.39        7.84      2.64 o 
   5  -3  11      296.62      293.08      5.39 o 
   6  -3  11       42.20       53.44      3.52 o 
   7  -3  11       43.97       49.21      3.55 o 
  -9  -2  11        8.99        8.46      1.91 o 
  -8  -2  11       66.32       70.98      3.66 o 
  -7  -2  11        6.89        7.72      2.64 o 
  -6  -2  11        0.53       -2.33      2.33 o 
  -5  -2  11        5.98        5.53      1.53 o 
  -4  -2  11        0.75        0.87      1.42 o 
  -3  -2  11       99.27      101.78      2.53 o 
  -2  -2  11      125.53      106.34      2.79 o 
  -1  -2  11        0.69        0.40      1.91 o 
   0  -2  11      187.52      164.74      4.40 o 
   1  -2  11        0.45        1.52      2.11 o 
   2  -2  11      405.69      368.32      9.43 o 
   3  -2  11      152.97      138.57      3.87 o 
   4  -2  11      100.89      110.55      3.78 o 
   5  -2  11      204.62      209.51      4.87 o 
   6  -2  11        0.00       -1.86      2.89 o 
  -8  -1  11       30.40       24.97      3.26 o 
  -7  -1  11        0.50       -2.62      2.62 o 
  -6  -1  11       36.66       35.89      1.88 o 
  -5  -1  11       20.16       17.15      3.11 o 
  -4  -1  11       94.89      104.16      2.20 o 
  -3  -1  11      375.95      359.19      4.48 o 
  -2  -1  11        0.97        0.95      1.36 o 
  -1  -1  11      101.88      100.88      3.07 o 
   0  -1  11        5.31        3.92      2.10 o 
   1  -1  11        4.22       -0.10      2.05 o 
   2  -1  11        0.03        0.15      1.41 o 
   3  -1  11        0.63        1.46      2.42 o 
   4  -1  11      192.83      208.60      4.80 o 
   5  -1  11       56.32       59.99      3.43 o 
   6  -1  11       11.76        7.69      2.99 o 
  -8   0  11       14.88        5.97      2.91 o 
  -7   0  11      181.22      201.31      3.18 o 
  -6   0  11       35.80       39.10      2.14 o 
  -5   0  11       60.63       75.63      2.50 o 
  -4   0  11      361.96      371.19      3.69 o 
  -3   0  11      214.55      212.89      2.96 o 
  -2   0  11      302.62      289.88      9.07 o 
  -1   0  11       85.58       78.27      5.03 o 
   0   0  11        2.24       -1.82      2.30 o 
   1   0  11       23.85       23.70      2.45 o 
   2   0  11        4.80        0.07      2.33 o 
   3   0  11       23.30       22.93      2.80 o 
   4   0  11        0.08       -2.55      2.62 o 
   5   0  11       21.31       20.45      3.11 o 
  -7   1  11      179.20      200.95      3.32 o 
  -6   1  11        0.09        1.47      3.49 o 
  -5   1  11      188.60      190.25      3.03 o 
  -4   1  11      267.64      255.86      3.30 o 
  -3   1  11        0.60        2.81      3.11 o 
  -2   1  11       30.26       34.05      1.80 o 
  -1   1  11        7.30        9.95      3.56 o 
   0   1  11        1.50        0.71      2.26 o 
   1   1  11        4.80        5.53      2.37 o 
   2   1  11        2.43       -0.87      2.43 o 
   3   1  11       81.42       90.93      3.50 o 
   4   1  11       43.07       39.44      3.24 o 
  -6   2  11        0.07        2.14      1.81 o 
  -5   2  11       34.43       38.40      2.43 o 
  -4   2  11       79.54       68.73      2.32 o 
  -3   2  11       20.50       21.73      3.36 o 
  -2   2  11       43.65       52.06      2.06 o 
  -1   2  11       12.00       11.54      1.58 o 
   0   2  11       90.59       98.44      4.73 o 
   1   2  11       53.87       50.04      3.07 o 
   2   2  11       24.32       23.41      2.69 o 
   3   2  11       29.63       28.28      2.92 o 
  -4   3  11        6.74        3.46      1.78 o 
  -3   3  11       12.59       14.60      1.89 o 
  -2   3  11       10.00       11.34      2.91 o 
  -1   3  11        1.13       -1.49      1.60 o 
   0   3  11        9.23        9.51      1.87 o 
   1   3  11        2.97        4.00      2.49 o 
  -2 -13  12        3.04        2.77      2.92 o 
   0 -13  12       14.19       11.73      3.11 o 
   1 -13  12       32.73       26.85      3.58 o 
  -4 -12  12        8.33        8.19      1.67 o 
  -3 -12  12       16.24       16.57      4.90 o 
  -2 -12  12        0.40        0.42      1.86 o 
  -1 -12  12       10.87        9.45      1.67 o 
   0 -12  12        3.74        4.07      2.78 o 
   1 -12  12      253.56      312.58      3.73 o 
   2 -12  12       55.15       65.21      2.38 o 
   3 -12  12      141.47      179.21      4.88 o 
  -6 -11  12        0.77        0.19      2.64 o 
  -5 -11  12       21.63       25.14      3.02 o 
  -4 -11  12        7.89       10.11      1.65 o 
  -3 -11  12        0.11       -0.05      1.46 o 
  -2 -11  12        1.82        0.61      1.41 o 
  -1 -11  12        0.04        1.21      1.50 o 
   0 -11  12       51.64       52.17      3.01 o 
   1 -11  12      298.76      322.73      3.67 o 
   2 -11  12        1.68        2.70      2.17 o 
   3 -11  12      283.59      319.17      5.25 o 
   4 -11  12       47.97       48.76      3.19 o 
  -7 -10  12       43.42       53.40      3.22 o 
  -6 -10  12       23.79       30.05      2.04 o 
  -5 -10  12       83.60       93.37      2.62 o 
  -4 -10  12       82.08       73.87      2.40 o 
  -3 -10  12       30.73       29.44      2.13 o 
  -2 -10  12        1.53        1.37      1.30 o 
  -1 -10  12        0.09       -0.90      1.16 o 
   0 -10  12        6.23        5.20      1.19 o 
   1 -10  12      105.67      107.87      3.06 o 
   2 -10  12        0.35        1.91      1.93 o 
   3 -10  12       66.90       59.10      2.97 o 
   4 -10  12        2.57       -0.40      2.17 o 
   5 -10  12       13.00        9.64      2.44 o 
  -7  -9  12        0.32        1.78      2.30 o 
  -6  -9  12      230.95      235.81      3.59 o 
  -5  -9  12        0.11       -0.18      1.71 o 
  -4  -9  12      222.68      212.73      3.26 o 
  -3  -9  12        3.52        1.82      1.66 o 
  -2  -9  12        0.03        0.23      1.12 o 
  -1  -9  12       10.41       10.31      1.40 o 
   0  -9  12        9.05        7.57      1.81 o 
   1  -9  12       69.67       66.69      1.94 o 
   2  -9  12       36.42       34.24      3.99 o 
   3  -9  12        0.10        1.16      1.88 o 
   4  -9  12        2.55        0.45      1.47 o 
   5  -9  12       26.54       21.28      3.25 o 
  -8  -8  12       58.34       61.23      3.35 o 
  -7  -8  12       16.63       14.24      2.41 o 
  -6  -8  12       61.51       65.86      3.28 o 
  -5  -8  12       29.06       30.67      1.88 o 
  -4  -8  12       34.44       28.60      3.88 o 
  -3  -8  12       16.02       12.20      1.71 o 
  -2  -8  12       32.47       33.18      1.66 o 
  -1  -8  12       30.44       34.30      1.56 o 
   0  -8  12        1.25       -0.20      1.27 o 
   1  -8  12        8.60        8.95      1.35 o 
   2  -8  12       89.44       86.18      2.15 o 
   3  -8  12        4.27        2.42      1.69 o 
   4  -8  12        1.54        0.67      1.44 o 
   5  -8  12        0.01       -0.14      1.66 o 
   6  -8  12        2.83       -0.49      2.46 o 
  -8  -7  12      116.70      136.32      4.84 o 
  -7  -7  12        0.85        1.91      2.08 o 
  -6  -7  12       52.72       54.33      2.96 o 
  -5  -7  12       18.53       30.91      2.51 o 
  -4  -7  12      164.47      151.83      3.56 o 
  -3  -7  12       19.61       20.55      2.34 o 
  -2  -7  12      594.63      579.06      8.47 o 
  -1  -7  12      179.40      190.64      7.17 o 
   0  -7  12       29.70       26.73      1.45 o 
   1  -7  12      100.78       95.18      2.01 o 
   2  -7  12       13.97       15.70      1.11 o 
   3  -7  12        0.19        0.37      1.27 o 
   4  -7  12       16.56       10.43      2.38 o 
   5  -7  12        7.21        2.50      2.53 o 
   6  -7  12       13.77       15.36      2.84 o 
  -8  -6  12        0.37       -1.46      1.58 o 
  -7  -6  12        6.44        7.00      1.64 o 
  -6  -6  12       28.01       29.28      2.56 o 
  -5  -6  12        5.68        5.28      2.12 o 
  -4  -6  12       41.01       38.66      2.13 o 
  -3  -6  12        9.51        8.73      2.19 o 
  -2  -6  12      162.36      164.65      2.93 o 
  -1  -6  12        4.58        5.28      1.18 o 
   0  -6  12       11.76       10.47      1.20 o 
   1  -6  12       54.89       43.50      2.43 o 
   2  -6  12       36.55       36.51      5.47 o 
   3  -6  12       38.30       45.92      5.48 o 
   4  -6  12       94.14      103.96      3.71 o 
   5  -6  12        0.35       -1.46      2.55 o 
   6  -6  12       93.66       89.69      3.89 o 
  -8  -5  12        0.30        2.51      1.73 o 
  -7  -5  12        0.42        1.13      1.49 o 
  -6  -5  12       26.44       27.44      1.85 o 
  -5  -5  12       67.14       65.12      3.09 o 
  -4  -5  12       58.08       51.95      2.94 o 
  -3  -5  12       16.75       15.22      2.47 o 
  -2  -5  12       68.50       72.60      3.15 o 
  -1  -5  12        2.03        2.32      1.36 o 
   0  -5  12       20.85       16.95      2.79 o 
   1  -5  12      128.47      113.42      2.35 o 
   2  -5  12        2.70        0.55      1.69 o 
   3  -5  12       88.68       80.51      3.22 o 
   4  -5  12        7.71        6.75      2.49 o 
   5  -5  12       54.06       66.34      3.56 o 
   6  -5  12        6.62        2.12      2.81 o 
  -8  -4  12        0.11       -2.27      2.27 o 
  -7  -4  12        0.40       -1.33      1.64 o 
  -6  -4  12       66.47       68.28      6.49 o 
  -5  -4  12       28.09       33.79      2.24 o 
  -4  -4  12       17.93       13.45      2.40 o 
  -3  -4  12      299.31      313.55      5.56 o 
  -2  -4  12       70.98       64.47      1.91 o 
  -1  -4  12      251.62      231.21      2.99 o 
   0  -4  12        0.42        1.60      1.46 o 
   1  -4  12       37.95       33.00      4.40 o 
   2  -4  12      121.50      110.79      2.43 o 
   3  -4  12      236.40      231.95      4.81 o 
   4  -4  12       19.32       21.61      2.70 o 
   5  -4  12      153.69      168.03      4.67 o 
   6  -4  12       29.40       34.41      3.37 o 
  -8  -3  12        5.43        1.79      2.21 o 
  -7  -3  12        2.21        4.96      2.57 o 
  -6  -3  12       30.98       29.28      2.05 o 
  -5  -3  12       61.59       61.30      2.28 o 
  -4  -3  12       13.37        9.86      2.49 o 
  -3  -3  12        0.70        3.31      1.42 o 
  -2  -3  12       91.70       81.24      2.81 o 
  -1  -3  12      182.54      159.11      2.66 o 
   0  -3  12      274.84      251.34      3.52 o 
   1  -3  12       21.65       26.05      1.69 o 
   2  -3  12      257.34      263.11      9.61 o 
   3  -3  12       36.15       45.79      3.20 o 
   4  -3  12      149.03      166.58      4.52 o 
   5  -3  12       50.98       54.51      3.40 o 
  -8  -2  12       64.81       74.70      2.69 o 
  -7  -2  12        3.81       -0.48      2.77 o 
  -6  -2  12      109.83      101.03      3.91 o 
  -5  -2  12       30.88       27.74      2.71 o 
  -4  -2  12       15.72       17.16      4.17 o 
  -3  -2  12       80.18       75.26      2.69 o 
  -2  -2  12        0.00       -0.84      1.51 o 
  -1  -2  12       45.36       41.77      3.44 o 
   0  -2  12        2.65        0.96      1.51 o 
   1  -2  12      109.85      105.36      2.43 o 
   2  -2  12      272.88      269.63      8.82 o 
   3  -2  12        7.95        6.25      2.68 o 
   4  -2  12       78.87       84.01      3.79 o 
   5  -2  12        0.90       -2.28      2.65 o 
  -7  -1  12      110.71      113.66      4.47 o 
  -6  -1  12      115.62      120.19      4.26 o 
  -5  -1  12       10.33       11.22      1.68 o 
  -4  -1  12      101.49       95.57      3.84 o 
  -3  -1  12       15.70       13.41      3.24 o 
  -2  -1  12        0.29       -1.22      2.21 o 
  -1  -1  12        7.57        5.10      2.32 o 
   0  -1  12        0.17       -2.37      2.37 o 
   1  -1  12        5.51        7.09      2.76 o 
   2  -1  12        0.01        1.75      2.57 o 
   3  -1  12       16.31       15.01      2.79 o 
   4  -1  12        4.29       -1.74      2.67 o 
  -6   0  12        8.06        7.38      7.56 o 
  -5   0  12        9.36       15.75      4.05 o 
  -4   0  12       38.94       42.69      3.28 o 
  -3   0  12        0.51        5.02      2.27 o 
  -2   0  12       60.85       54.75      2.88 o 
  -1   0  12        1.56       -0.12      2.25 o 
   0   0  12       57.12       60.66      3.05 o 
   1   0  12      153.77      158.13      4.06 o 
   2   0  12        1.28        4.17      2.52 o 
   3   0  12       22.43       24.12      2.93 o 
  -5   1  12        6.89       12.07      3.35 o 
  -4   1  12       28.75       40.27      4.56 o 
  -3   1  12      233.22      240.82      4.80 o 
  -2   1  12      118.66      119.66      3.31 o 
  -1   1  12        0.36        3.88      2.46 o 
   0   1  12       47.53       49.06      3.12 o 
   1   1  12        8.36        5.97      2.46 o 
  -2 -12  13       53.08       63.42      3.60 o 
  -1 -12  13        3.24        3.54      2.34 o 
   0 -12  13       35.46       44.68      5.46 o 
   1 -12  13       15.34       22.45      3.21 o 
  -4 -11  13        4.42        3.58      1.48 o 
  -3 -11  13        6.38        3.01      1.25 o 
  -2 -11  13       16.98       18.20      1.87 o 
  -1 -11  13       15.69       13.29      1.71 o 
   0 -11  13        1.02       -0.67      1.52 o 
   1 -11  13        0.77        1.33      3.06 o 
   2 -11  13        3.69        3.40      2.17 o 
   3 -11  13       49.93       59.22      3.14 o 
  -5 -10  13        0.22       -1.16      1.66 o 
  -4 -10  13        2.85       -1.02      2.41 o 
  -3 -10  13       27.12       24.50      1.63 o 
  -2 -10  13        4.25        4.94      1.57 o 
  -1 -10  13       22.79       19.91      1.31 o 
   0 -10  13        6.40        2.73      1.43 o 
   1 -10  13        6.58        4.39      1.49 o 
   2 -10  13       15.28       15.04      2.04 o 
   3 -10  13       23.09       24.46      2.42 o 
  -6  -9  13        0.15       -1.04      2.22 o 
  -5  -9  13       11.71        7.47      1.99 o 
  -4  -9  13       44.56       45.77      2.23 o 
  -3  -9  13       35.56       37.62      2.13 o 
  -2  -9  13       42.20       44.41      1.54 o 
  -1  -9  13      130.08      132.52      3.26 o 
   0  -9  13        6.19        4.86      1.84 o 
   1  -9  13       69.22       66.01      1.97 o 
   2  -9  13        8.58        8.77      2.97 o 
   3  -9  13        0.13        7.18      1.87 o 
   4  -9  13       10.24        3.19      2.12 o 
  -7  -8  13       31.40       24.94      2.71 o 
  -6  -8  13       14.99       13.90      2.65 o 
  -5  -8  13      151.26      142.22      4.26 o 
  -4  -8  13      203.55      215.75      3.40 o 
  -3  -8  13        0.53        1.12      1.71 o 
  -2  -8  13      132.24      123.60      2.30 o 
  -1  -8  13       30.93       27.61      2.56 o 
   0  -8  13       50.59       49.94      1.76 o 
   1  -8  13        7.15        6.00      1.39 o 
   2  -8  13        4.37        4.98      1.19 o 
   3  -8  13        2.90        1.61      1.81 o 
   4  -8  13       40.16       33.93      3.03 o 
  -7  -7  13       28.33       32.85      2.96 o 
  -6  -7  13       21.27       27.82      2.77 o 
  -5  -7  13       78.74       84.46      3.69 o 
  -4  -7  13       97.69       98.89      2.47 o 
  -3  -7  13        2.66        2.88      2.24 o 
  -2  -7  13        6.02        8.16      2.50 o 
  -1  -7  13        2.03        2.32      1.27 o 
   0  -7  13        7.47       11.92      2.09 o 
   1  -7  13      178.52      178.33      4.21 o 
   2  -7  13        1.89        6.03      5.16 o 
   3  -7  13      180.40      201.27      4.47 o 
   4  -7  13       75.54       78.22      3.47 o 
   5  -7  13        9.38        2.57      2.53 o 
  -7  -6  13       45.98       45.17      3.03 o 
  -6  -6  13        8.56       10.84      2.45 o 
  -5  -6  13       75.42       81.16      3.56 o 
  -4  -6  13       58.21       52.62      3.13 o 
  -3  -6  13        3.51        1.89      2.12 o 
  -2  -6  13        5.79        1.57      2.14 o 
  -1  -6  13       18.71       17.14      2.36 o 
   0  -6  13       69.70       64.24      3.22 o 
   1  -6  13       38.44       31.72      5.79 o 
   2  -6  13       13.37       12.71      1.91 o 
   3  -6  13      105.06      126.89      3.86 o 
   4  -6  13        0.05       10.14      2.73 o 
   5  -6  13       10.08        9.56      2.71 o 
  -7  -5  13        0.01       -0.15      2.39 o 
  -6  -5  13       60.12       62.38      3.31 o 
  -5  -5  13       24.23       25.93      2.83 o 
  -4  -5  13       42.13       34.50      2.83 o 
  -3  -5  13        4.08        7.83      2.35 o 
  -2  -5  13       39.39       39.61      2.81 o 
  -1  -5  13       23.65       23.26      2.61 o 
   0  -5  13      388.32      349.90     20.89 o 
   1  -5  13        3.73        4.36      1.53 o 
   2  -5  13      275.13      276.16      6.59 o 
   3  -5  13      160.87      169.26      4.30 o 
   4  -5  13        9.88       10.98      2.74 o 
  -7  -4  13       29.92       27.23      2.36 o 
  -6  -4  13        0.96       -1.35      2.34 o 
  -5  -4  13       97.15       87.77      3.75 o 
  -4  -4  13      189.33      175.57      4.68 o 
  -3  -4  13       59.32       54.08      3.10 o 
  -2  -4  13        1.80        1.93      2.25 o 
  -1  -4  13      269.13      269.32      8.65 o 
   0  -4  13      150.01      158.80      2.88 o 
   1  -4  13       38.71       42.56      5.73 o 
   2  -4  13      377.76      395.99      4.18 o 
   3  -4  13       18.29       17.42      2.91 o 
   4  -4  13        7.96        2.23      2.53 o 
  -6  -3  13       17.97       14.19      1.94 o 
  -5  -3  13       38.87       42.14      3.31 o 
  -4  -3  13       38.84       41.69      3.24 o 
  -3  -3  13       10.40       10.29      2.53 o 
  -2  -3  13       54.95       52.33      2.72 o 
  -1  -3  13      295.01      265.93      3.50 o 
   0  -3  13       27.16       29.45      2.75 o 
   1  -3  13      124.12      118.52      2.72 o 
   2  -3  13       47.91       48.40      3.21 o 
   3  -3  13        2.29        6.18      2.72 o 
  -6  -2  13       14.98       17.23      5.30 o 
  -5  -2  13       29.46       35.78      2.26 o 
  -4  -2  13       12.33       10.53      3.03 o 
  -3  -2  13        7.17        5.20      1.71 o 
  -2  -2  13        8.03        9.16      1.74 o 
  -1  -2  13        6.65        5.86      3.79 o 
   0  -2  13       12.87        5.73      1.66 o 
   1  -2  13        0.55        6.05      6.84 o 
   2  -2  13        5.77        3.90      2.56 o 
   3  -2  13       26.21       20.26      2.89 o 
  -4  -1  13       14.13        7.83      2.35 o 
  -3  -1  13       82.92       94.38      3.32 o 
  -2  -1  13       84.35       83.14      3.31 o 
  -1  -1  13        1.44        1.46      2.36 o 
   0  -1  13       57.86       58.40      4.19 o 
   1  -1  13        3.59        4.37      3.47 o 
  -3 -10  14       35.37       39.27      3.10 o 
  -2 -10  14        0.08        1.09      1.23 o 
  -1 -10  14        0.16        0.05      1.20 o 
   0 -10  14        0.21       -1.51      1.51 o 
   1 -10  14        7.84       10.38      2.89 o 
  -4  -9  14      107.40      117.15      2.95 o 
  -3  -9  14        1.65        2.40      1.43 o 
  -2  -9  14       10.82       12.33      1.51 o 
  -1  -9  14        0.12       -0.59      1.33 o 
   0  -9  14        3.95        1.60      1.45 o 
   1  -9  14       31.27       38.57      4.90 o 
   2  -9  14        0.16        0.51      2.09 o 
  -5  -8  14       33.79       36.63      3.07 o 
  -4  -8  14       55.03       55.18      3.38 o 
  -3  -8  14       62.18       71.67      2.41 o 
  -2  -8  14       45.54       39.77      1.82 o 
  -1  -8  14        1.28        0.96      1.98 o 
   0  -8  14      146.36      155.61      4.37 o 
   1  -8  14       69.33       72.27      3.29 o 
   2  -8  14        2.78        5.85      2.14 o 
  -5  -7  14       10.91       19.57      2.73 o 
  -4  -7  14        0.84        0.91      2.40 o 
  -3  -7  14       36.36       37.26      3.07 o 
  -2  -7  14       42.88       41.23      3.00 o 
  -1  -7  14       17.70       20.50      2.58 o 
   0  -7  14       68.26       63.23      3.18 o 
   1  -7  14       15.51       17.62      2.34 o 
   2  -7  14       29.14       27.32      2.49 o 
   3  -7  14       46.10       59.19      3.34 o 
  -5  -6  14       20.40       20.73      2.63 o 
  -4  -6  14       14.66       16.59      2.77 o 
  -3  -6  14      128.38      123.19      4.25 o 
  -2  -6  14       67.24       63.48      3.36 o 
  -1  -6  14       54.34       52.19      3.11 o 
   0  -6  14       81.32       83.66      3.48 o 
   1  -6  14        1.62        5.51      2.11 o 
   2  -6  14        7.98        3.34      3.77 o 
  -5  -5  14        0.00        2.64      2.58 o 
  -4  -5  14      114.29      137.67      4.67 o 
  -3  -5  14      156.50      169.87      4.88 o 
  -2  -5  14        0.36        4.31      2.66 o 
  -1  -5  14      164.96      167.90      4.57 o 
   0  -5  14       33.35       29.32      3.96 o 
   1  -5  14       33.94       37.21      4.23 o 
   2  -5  14       10.30        4.74      2.57 o 
  -4  -4  14      160.20      169.30      5.11 o 
  -3  -4  14       83.26       87.91      4.01 o 
  -2  -4  14       62.86       61.03      3.44 o 
  -1  -4  14       31.40       42.06      2.05 o 
   0  -4  14        1.82        2.34      1.58 o 
   1  -4  14        0.02        2.89      2.31 o 
  -3  -3  14       65.41       50.87      3.51 o 
  -2  -3  14        0.11       -1.54      1.54 o 
  -1  -3  14        0.50        1.50      2.51 o 
   0  -3  14        0.10        1.87      2.47 o 
                                                 
